# Supplementary material for: Relationships within Mcneillia Indicate a Complex Evolutionary History and Reveal a New Species of Minuartiella (Caryophyllaceae, Alsinoideae)
Source: Plants (Basel). 2022 Aug 15;11(16):2118. doi: 10.3390/plants11162118 (PMC9414604; doi:10.3390/plants11162118)
Supplement: Supplementary file 1 [file plants-11-02118-s001.zip]

Archive with 3 entries (3 files):
- Data S1.txt
- Data S2.txt
- Table S1.pdf
