# Supplementary material for: Relationships within Mcneillia Indicate a Complex Evolutionary History and Reveal a New Species of Minuartiella (Caryophyllaceae, Alsinoideae)
Source: Plants (Basel). 2022 Aug 15;11(16):2118. doi: 10.3390/plants11162118 (PMC9414604; doi:10.3390/plants11162118)
Supplement: Supplementary file 1 [file plants-11-02118-s001.zip › Data S1.txt]

#NEXUS
BEGIN DATA;
	DIMENSIONS NTAX=27 NCHAR=1303;
	FORMAT DATATYPE=DNA MISSING=N GAP=-;
MATRIX
Mc_graminifolia_subsp_clandestina_066602
TGTCGAACTGCCCAGCAGAACGACCAGCGAACATGTTCATCATTCACGGGCGTAGGGGCG
TTGCTCGGGGCCTTGTGCTTCAGCTCACCCCTTGCCTGCGCCGAGCCGCATCCACTTCTG
TGGTGTTGCTACGGCAAACCAACGAACCCCGGCGCGAAAAGCGTCAAGGATCATAAACTT
AATGTGTGCTCTATCCCCGCCCCGGTTAACCGGTGCGTGGGTGTGACGCCATGTCTTAAC
AATAAACGACTCTCGGCAACGGATATCTCGGCTCTCGCATCGATGAAGAACGTAGCGAAA
TGCGATACTTGGTGTGAATTGCAGAATCCCGTGAACC-ATCGAGTCTTTGAACGCAAGTT
GCGCCCGAAGCCTTCTGGCTAAGGGCACGTCTGCCTGGGCGTCACGCATCGCGTCTCCCC
CTCGCCACCTCGTGTGGAAGGGGAAGGAGGATGGCTTCCCGTCCCTCACCGGGGGCGGTT
GGCCTAAAATTGGAGCCAGAGGCATCGAGCTGTTGTGGCGATAGGTGGTGAACAAGGCTT
CGGCCGCGCAAGCAACCCGTCATGCAGCACTTTGCCGATT--TGAGCTCGCAGGACCCTG
TGACGTTGCCTTGTTGCAACTGAAAACGCTGCGACCCCAGGTCAGGCGGGGCTACCCGCT
GAATTTAAGCATATCAATAAGCGGAGGAAAAGAAACTTACAAGGATTCCCCTAGTAACGG
CGAGCGAACCGGGAATAGCCCAGCTTTAAAATCGGGTGGCTTTGTTGCCCGAATTGTAGT
CTGGAGAAGCGTCCTCTGCGGCGGACCGGGCCCAAGTCCCCTGGAAAGGGGCGCCAGAGA
GGGTGAGAGCCCACCGATAGTCAACGCGCGCACGACCGTCGTTCAATTTGAGCAACAACT
CGTAATCGGGACAATGATTAGATCAACACCCGCTCAATGTTCCACATCCCAAAGAACTGC
TAGGGACCATTGGCCATTCCACCACATCATTTTACGCGGGTGGGTGGACAACGGACCTAG
CATGAATAGTCCACCCGACACCCCCAAGGGAATGTCAAGCGGAGAATTTTAGGATGAGAC
ATCTTAATTCCGTACCGAAGGCATTGAACACAAGAAAA-CCATCTTAGCCCAAGGCCAAC
AAGAGCACTTGTGGCAAAGAATGAAGGGGGTCGCCGATCAACGGTTCGCTGCACAAGCAG
AGAGCCCGCCAACCCAAGCAAACCGATTACCACTCACGCGCTTCACGAAACACTACGCCA
GGATCGTTTCCCCTCACCCACATGACCACAATGTAGTCCCCAT
Mc_graminifolia_subsp_clandestina_58584
TGTCGAACTGCCCAGCAGAACGACCAGCGAACATGTTCATCATTCACGGGCGTAGGGGCG
TTGCTCGGGGCCTTGTGCTTCAGCTCACCCCTTGCCTGCGCCGAGCCGCATCCACTTCTG
TGGTGTTGCTACGGCAAACCAACGAACCCCGGCGCGAAAAGCGTCAAGGATCATAAACTT
AATGTGTGCTCTATCCCCGCCCCGGTTAACCGGTGCGTGGGTGTGACGCCATGTCTTAAC
AATAAACGACTCTCGGCAACGGATATCTCGGCTCTCGCATCGATGAAGAACGTAGCGAAA
TGCGATACTTGGTGTGAATTGCAGAATCCCGTGAACC-ATCGAGTCTTTGAACGCAAGTT
GCGCCCGAAGCCTTCTGGCTAAGGGCACGTCTGCCTGGGCGTCACGCATCGCGTCTCCCC
CTCGCCACCTCGTGTGGAAGGGGAAGGAGGATGGCTTCCCGTCCCTCACCGGGGGCGGTT
GGCCTAAAATTGGAGCCAGAGGCATCGAGCTGTTGTGGCGATAGGTGGTGAACAAGGCTT
CGGCCGCGCAAGCAACCCGTCATGCAGCACTTTGCCGATT--TGAGCTCGCAGGACCTTG
TGACGTTGCCTTGTTGCAACTGAAAACGCTGCGACCCCAGGTCAGGCGGGGCTACCCGCT
GAATTTAAGCATATCAATAAGCGGAGGAAAAGAAACTTACAAGGATTCCCCTAGTAACGG
CGAGCGAACCGGGAATAGCCCAGCTTTAAAATCGGGTGGCTTTGTTGCCCGAATTGTAGT
CTGGAGAAGCGTCCTCTGCGGCGGACCGGGCCCAAGTCCCCTGGAAAGGGGCGCCAGAGA
GGGTGAGAGCCCACCGATAGTCAACGCGCGCACGACCGTCGTTCAATTTGAGCAACAACT
CGTAATCGGGACAATGATTAGATCAACACCCGCTCAATGTTCCACATCCCAAAGAACTGC
TAGGGACCATTGGCCATTCCACCACATCATTTTACGCGGGTGGGTGGACAACGGACCTAG
CATGAATAGTCCACCCGACACCCCCAAGGGAATGTCAAGCGGAGAATTTTAGGATGAGAC
ATCTTAATTCCGTACCGAAGGCATTGAACACAAGAAAA-CCATCTTAGCCCAAGGCCAAC
AAGAGCACTTGTGGCAAAGAATGAAGGGGGTCGCCGATCAACGGTTCGCTGCACAAGCAG
AGAGCCCGCCAACCCAAGCAAACCGATTACCACTCACGCGCTTCACGAAACACTACGCCA
GGATCGTTTCCCCTCACCCACATGACCACAATGTAGTCCCCAT
Mc_graminifolia_subsp_clandestina_10_1092939
TGTCGAACTGCCCAGCAGAACGACCAGCGAACATGTTCATCATTCACGGGCGTAGGGGCG
TTGCTCGGGGCCTTGTGCTTCAGCTCACCCCTTGCCTGCGCCGAGCCGCATCCACTTCTG
TGGTGTTGCTACGGCAAACCAACGAACCCCGGCGCGAAAAGCGTCAAGGATCATAAACTT
AATGTGTGCTCTATCCCCGGCCCGGTTAACCGGTGCGTGGGTGTGACGCCATGTCTTAAC
AATAAACGACTCTCGGCAACGGATATCTCGGCTCTCGCATCGATGAAGAACGTAGCGAAA
TGCGATACTTGGTGTGAATTGCAGAATCCCGTGAACCCATCGAGTCTTTGAACGCAAGTT
GCGCCCGAAGCCTTCTGGCTAAGGGCACGTCTGCCTGGGCGTCACGCATCGCGTCTCCCC
CTCGCCACCTCGTGTGGAAGGGGAAGGAGGATGGCTTCCCGTCCCTCACCGGGGGCGGTT
GGCCTAAAATTGGAGCCAGAGGCATCGAGCTGTTGTGGCGAYAGGTGGTGAACAAGGCTT
CGGCCGCGCAAGCAACCCGTCATGCAGCACTTTGCCGATT--TGAGCTCGCAGGACCCTG
TGACGTTGCCTTGTTGCAACTGAAAACGCTGCGACCCCAGGTCAGGCGGGGCTACCCGCT
GAATTTAAGCATATCAATAAGCGGAGGAAAAGAAACTTACAAGGATTCCCCTAGTAACGG
CGAGCGAACCGGGAATAGCCCAGCTTTAAAATCGGGTGGCTTTGTTGCCCGAATTGTAGT
CTGGAGAAGCGTCCTCTGCGGCGGACCGGGCCCAAGTCCCCTGGAAAGGGGCGCCAGAGA
GGGTGAGAGCCCACCGATAGTCAACGCGCGCACGACCGTCGTTCAATTTGAGCAACAACT
CGTAATCGGGACAATGATTAGATCAACACCCGCTCAATGTTCCACATCCCAAAGAACTGC
TAGGGACCATTGGCCATTCCACCACATCATTTTACGCGGGTGGGTGGACAACGGACCTAG
CATGAATAGTCCACCCGACACCCCCAAGGGAATGTCAAGCGGAAAATTTTAGGATGAGAC
ATCTTAATTCCGTACCGAAGGCATTGAACACAAGAAAA-CCATCTTAGCCCAAGGCCAAC
AAGAGCACTTGTGGCAWAGAATGAAGGGGGTCGCCGATCAACGGTTCGCTGCACAAGCAG
AGAGCCCGCCAACCCAAGCAAACCRATTACCACTCACGCGCTTCACGAAACACTACGCCA
GGATCGTTTCCCCTCACCCACATGACCACAATGTAGTCCCCAT
Mc_graminifolia_subsp_clandestina_42385
TGTCGAACTGCCCAGCAGAACGACCAGCGAACATGTTCATCATTCACGGGCGTAGGGGCG
TTGCTCGGTGCCTTGTGCTTCAGCTCACCCCTTGCCTGCGCCGAGCCGCATCCACTTCTG
TGGTGTTGCTACGGCAAATCAACGAACCCCGGCGCGAAAAGCGTCAAGGATCATAAACTT
AATGTGTGCTCTATCCCCGGCCCGGTTAACCGGTGCGTGGGTGTGACGCCATGTCTTAAC
AATAAACGACTCTCGGCAACGGATATCTCGGCTCTCGCATCGATGAAGAACGTAGCGAAA
TGCGATACTTGGTGTGAATTGCAGAATCCCGTGAACC-ATCGAGTCTTTGAACGCAAGTT
GCGCCCGAAGCCTTCTGGCTAAGGGCACGTCTGCCTGGGCGTCACGCATCGCGTCTCCCC
CTCGCCACCTCGTGTGGAAGGGGAAGGAGGATGGCTTCCCGTCCCTCACCGGGGGCGGTT
GGCCTAAAATTGGAGCCAGAGGCATCGAGCTGTTGTGGCGATAGGTGGTGAACAAGGCTT
CGGCCGCGCAAGCAACCCGTCATGCAGCACTTTGCCGATT--TGAGCTCGCAGGACCTTG
TGACGTTGCCTWGTTGCAACTGAAAACGCTGCGACCCCAGGTCAGGCGGGGCTACCCGCT
GAATTTAAGCATATCAATAAGCGGAGGAAAAGAAACTTACAAGGATTCCCCTAGTAACGG
CGAGCGAACCGGGAATAGCCCAGCTTTAAAATCGGGTGGCTTTGTTGCCCGAATTGTAGT
CTGGAGAAGCGTCCTCTGCGGCGGACCGGGCCCAAGTCCCCTGGAAAGGGGCGCCAGAGA
GGGTGAGAGCCCACCGATAGTCAACGCGCGCACGGCCGTCGTTCAATTTGAGCAACAACT
CGTAATCGGGACAATGATTAGATCAACACCCGCTCAATGTTCCACATCCCAAAGAACTGC
TAGGGACCATTGGCCATTCCACCACATCATTTTACGCGGGTGGGTGGACAACGGACCTAG
CATGAATAGTCCACCCGACACCCCCAAGGGAATGTCAAGCGGAAAATTTTAGGATGAGAC
ATCTTAATTCCGTACCGAAGGCATTGAACACAAGAAAA-CCGTCTTAGCCCAAGGCCAAC
AAGAGCACTTGTGGCAAAGAATGAAGGGGGTCGCCGATCGACGGTTCGCTGCACAAGCAG
AGAGCCCGCCAACCCAAGCAAACCGATTACCACTCACGCGCTTCACGAAACACTACGCCA
GGATCGTTTCCCCTCACCCACATGACCACAATGTAGTCCCCAT
Mc_graminifolia_subsp_clandestina_575
TGTCGAACTGCCCAGCAGAACGACCAGCGAACATGTTCATCATTCACGGGCGTAGGGGCG
TTGCTCGGTGCCTTGTGCTTCAGCTCACCCCTTGCCTGCGCCGAGCCGCATCCACTTCTG
TGGTGTTGCTACGGCAAATCAACGAACCCCGGCGCGAAAAGCGTCAAGGATCATAAACTT
AATGTGTGCTCTATCCCCGGCCCGGTTAACCGGTGCGTGGGTGTGACGCCATGTCTTAAC
AATAAACGACTCTCGGCAACGGATATCTCGGCTCTCGCATCGATGAAGAACGTAGCGAAA
TGCGATACTTGGTGTGAATTGCAGAATCCCGTGAACC-ATCGAGTCTTTGAACGCAAGTT
GCGCCCGAAGCCTTCTGGCTAAGGGCACGTCTGCCTGGGCGTCACGCATCGCGTCTCCCC
CTCGCCACCTCGTGTGGAAGGGGAAGGAGGATGGCTTCCCGTCCCTCACCGGGGGCGGTT
GGCCTAAAATTGGAGCCAGAGGCATCGAGCTGTTGTGGCGATAGGTGGTGAACAAGGCTT
CGGCCGCGCAAGCAACCCGTCATGCAGCACTTTGCCGATT--TGAGCTCGCAGGACCTTG
TGACGTTGCCTWGTTGCAACTGAAAACGCTGCGACCCCAGGTCAGGCGGGGCTACCCGCT
GAATTTAAGCATATCAATAAGCGGAGGAAAAGAAACTTACAAGGATTCCCCTAGTAACGG
CGAGCGAACCGGGAATAGCCCAGCTTTAAAATCGGGTGGCTTTGTTGCCCGAATTGTAGT
CTGGAGAAGCGTCCTCTGCGGCGGACCGGGCCCAAGTCCCCTGGAAAGGGGCGCCAGAGA
GGGTGAGAGCCCACCGATAGTCAACGCGCGCACGGCCGTCGTTCAATTTGAGCAACAACT
CGTAATCGGGACAATGATTAGATCAACACCCGCTCAATGTTCCACATCCCAAAGAACTGC
TAGGGACCATTGGCCATTCCACCACATCATTTTACGCGGGTGGGTGGACAACGGACCTAG
CATGAATAGTCCACCCGACACCCCCAAGGGAATGTCAAGCGGAAAATTTTAGGATGAGAC
ATCTTAATTCCGTACCGAAGGCATTGAACACAAGAAAA-CCGTCTTAGCCCAAGGCCAAC
AAGAGCACTTGTGGCAAAGAATGAAGGGGGTCGCCGATCGACGGTTCGCTGCACAAGCAG
AGAGCCCGCCAACCCAAGCAAACCGATTACCACTCACGCGCTTCACGAAACACTACGCCA
GGATCGTTTCCCCTCACCCACATGACCACAATGTAGTCCCCAT
Mc_graminifolia_subsp_clandestina_62555
TGTCGAACTGCCCAGCAGAACGACCAGCGAACATGTTCATCATTCACGGGCGTAGGGGCG
TTGCTCGGTGCCTTGTGCTTCAGCTCACCCCTTGCCTGCGCCGAGCCGCATCCACTTCTG
TGGTGTTGCTACGGCAAATCAACGAACCCCGGCGCGAAAAGCGTCAAGGATCATAAACTT
AATGTGTGCTCTATCCCCGGCCCGGTTAACCGGTGCGTGGGTGTGACGCCATGTCTTAAC
AATAAACGACTCTCGGCAACGGATATCTCGGCTCTCGCATCGATGAAGAACGTAGCGAAA
TGCGATACTTGGTGTGAATTGCAGAATCCCGTGAACC-ATCGAGTCTTTGAACGCAAGTT
GCGCCCGAAGCCTTCTGGCTAAGGGCACGTCTGCCTGGGCGTCACGCATCGCGTCTCCCC
CTCGCCACCTCGTGTGGAAGGGGAAGGAGGATGGCTTCCCGTCCCTCACCGGGGGCGGTT
GGCCTAAAATTGGAGCCAGAGGCATCGAGCTGTTGTGGCGATAGGTGGTGAACAAGGCTT
CGGCCGCGCAAGCAACCCGTCATGCAGCACTTTGCCGATT--TGAGCTCGCAGGACCTTG
TGACGTTGCCTTGTTGCAACTGAAAACGCTGCGACCCCAGGTCAGGCGGGGCTACCCGCT
GAATTTAAGCATATCAATAAGCGGAGGAAAAGAAACTTACAAGGATTCCCCTAGTAACGG
CGAGCGAACCGGGAATAGCCCAGCTTTAAAATCGGGTGGCTTTGTTGCCCGAATTGTAGT
CTGGAGAAGCGTCCTCTGCGGCGGACCGGGCCCAAGTCCCCTGGAAAGGGGCGCCAGAGA
GGGTGAGAGCCCACCGATAGTCAACGCGCGCACGGCCGTCGTTCAATTTGAGCAACAACT
CGTAATCGGGACAATGATTAGATCAACACCCGCTCAATGTTCCACATCCCAAAGAACTGC
TAGGGACCATTGGCCATTCCACCACATCATTTTACGCGGGTGGGTGGACAACGGACCTAG
CATGAATAGTCCACCCGACACCCCCAAGGGAATGTCAAGCGGAAAATTTTAGGATGAGAC
ATCTTAATTCCGTACCGAAGGCATTGAACACAAGAAAA-CCGTCTTAGCCCAAGGCCAAC
AAGAGCACTTGTGGCAAAGAATGAAGGGGGTCGCCGATCGACGGTTCGCTGCACAAGCAG
AGAGCCCGCCAACCCAAGCAAACCGATTACCACTCACGCGCTTCACGAAACACTACGCCA
GGATCGTTTCCCCTCACCCACATGACCACAATGTAGTCCCCAT
Mc_graminifolia_subsp_graminifolia_42397
TGTCGAACTGCCCAGCAGAACGACCAGCGAACATGTTCATCATTCACGGGCGTAGGGGTG
TTGCTCGGTGCCTTGTGCTTCAGCTCACTCCTTGCCTGCGCCAAGCCGCTTCCACTTCTG
TGGTGTTGCTATGGCAAACCAACGAACCCCGGCGCGAAAAGCGTCAAGGATCATAAACTT
AATGTGTGCTCTATCCCCGGCCCGGTTAGCCGGTGCATGGGTGTGACGCCATGTCTTAAC
AATAAACGACTCTCGGCAACGGATATCTCGGCTCTCGCATCGATGAAGAACGTAGCGAAA
TGCGATACTTGGTGTGAATTGCAGAATCCCGTGAACC-ATCGAGTCTTTGAACGCAAGTT
GCGCCCGAAGCCTTCTGGCTAAGGGCACGTCTGCCTGGGCGTCACGCATCGCGTCTCCCC
CTCACCACCTTGGGTGGAAGGGGAAGGAGGATGGCTTCCCGTCCCTCACCGGGGGCGGTT
GGCCTAAAATTGGAGCCAGAGGCATCGAGCTGTTGTGGCGATAGGTGGTGAACAAGGCTT
CGGCCGCGCAAGCAACCCGTCATGCAGCACTTTGCCGATT--TGAGCTCGTAGGACCTTG
TGATGTTGCCTTGTTGCAACTGAAAACGCTGCGACCCCAGGTCAGGCGGGGCTACCCGCT
GAATTTAAGCATATCAATAAGCGGAGGAAAAGAAACTTACAAGGATTCCCCTAGTAACGG
CGAGCGAACCGGGAATAGCCCAGCTTTAAAATCGGGTGGCTTTGTTGCCCGAATTGTAGT
CTGGAGAAGCGTCCTCTGCGGCGGACCGGGCCCAAGTCCCCTGGAAAGGGGCGCCAGAGA
GGGTGAGAGCCCACCGATAGTCAACGCGCGCACGACCGTCGTTCAATTTGAGCAACAACT
CGTAATCGGGACAATGATTAGATCAACACCCGCTCAATGTTCCACATCCCAAAGAACTGC
TAGGGACCATTGGCCATTCCACCACATCATTTTACGCGGGTGGGTGGACAACGGACCTAG
CATGAATAGTCCACCCGACACCCCCAAGGGAATGTCAAGCGGAAAATTTTAGGATGAGAC
ATCTTAATTCCGTACCGAAGGTATTGAACACAAGAAAA-CCATCTTAGCCCAAGGCCAAC
AAGAGCACTTGTGGCAAAGAGTGAAGGGGGTCGCCGATCGACGGTTCGCTGCACAAGCAG
AGAGCCCGCCAACCCAAGCAAACCGATTACCACTCACGCGCTTCACGAAACACTACGCCA
GGATCGTTTCCCCTCACCCACATGACCACAATGTAGTCCCCAT
Mc_graminifolia_subsp_graminifolia_42396
TGTCGAACTGCCCAGCAGAACGACCAGCGAACATGTTCATCATTCACGGGCGTAGGGGTG
TTGCTCGGTGCCTTGTGCTTCAGCTCACTCCTTGCCTGCGCCAAGCCGCTTCCACTTCTG
TGGTGTTGCTATGGCAAACCAACGAACCCCGGCGCGAAAAGCGTCAAGGATCATAAACTT
AATGTGTGCTCTATCCCCGGCCCGGTTAGCCGGTGCATGGGTGTGACGCCATGTCTTAAC
AATAAACGACTCTCGGCAACGGATATCTCGGCTCTCGCATCGATGAAGAACGTAGCGAAA
TGCGATACTTGGTGTGAATTGCAGAATCCCGTGAACC-ATCGAGTCTTTGAACGCAAGTT
GCGCCCGAAGCCTTCTGGCTAAGGGCACGTCTGCCTGGGCGTCACGCATCGCGTCTCCCC
CTCACCACCTTGGGTGGAAGGGGAAGGAGGATGGCTTCCCGTCCCTCACCGGGGGCGGTT
GGCCTAAAATTGGAGCCAGAGGCATCGAGCTGTTGTGGCGATAGGTGGTGAACAAGGCTT
CGGCCGCGCAAGCAACCCGTCATGCAGCACTTTGCCGATT--TGAGCTCGTAGGACCTTG
TGATGTTGCCTTGTTGCAACTGAAAACGCTGCGACCCCAGGTCAGGCGGGGCTACCCGCT
GAATTTAAGCATATCAATAAGCGGAGGAAAAGAAACTTACAAGGATTCCCCTAGTAACGG
CGAGCGAACCGGGAATAGCCCAGCTTTAAAATCGGGTGGCTTTGTTGCCCGAATTGTAGT
CTGGAGAAGCGTCCTCTGCGGCGGACCGGGCCCAAGTCCCCTGGAAAGGGGCGCCAGAGA
GGGTGAGAGCCCACCGATAGTCAACGCGCGCACGACCGTCGTTCAATTTGAGCAACAACT
CGTAATCGGGACAATGATTAGATCAACACCCGCTCAATGTTCCACATCCCAAAGAACTGC
TAGGGACCATTGGCCATTCCACCACATCATTTTACGCGGGTGGGTGGACAACGGACCTAG
CATGAATAGTCCACCCGACACCCCCAAGGGAATGTCAAGCGGAAAATTTTAGGATGAGAC
ATCTTAATTCCGTACCGAAGGTATTGAACACAAGAAAA-CCATCTTAGCCCAAGGCCAAC
AAGAGCACTTGTGGCAAAGAGTGAAGGGGGTCGCCGATCGACGGTTCGCTGCACAAGCAG
AGAGCCCGCCAACCCAAGCAAACCGATTACCACTCACGCGCTTCACGAAACACTACGCCA
GGATCGTTTCCCCTCACCCACATGACCACAATGTAGTCCCCAT
Mc_graminifolia_subsp_graminifolia_066605
TGTCGAACTGCCCAGCAGAACGACCAGCGAACATGTTCATCATTCACGGGCGTAGGGGTG
TTGCTCGGTGCCTTGTGCTTCAGCTCACTCCTTGCCTGCGCCAAGCCGCTTCCACTTCTG
TGGTGTTGCTATGGCAAACCAACGAACCCCGGCGCGAAAAGCGTCAAGGATCATAAACTT
AATGTGTGCTCTATCCCCGGCCCGGTTAGCCGGTGCATGGGTGTGACGCCATGTCTTAAC
AATAAACGACTCTCGGCAACGGATATCTCGGCTCTCGCATCGATGAAGAACGTAGCGAAA
TGCGATACTTGGTGTGAATTGCAGAATCCCGTGAACC-ATCGAGTCTTTGAACGCAAGTT
GCGCCCGAAGCCTTCTGGCTAAGGGCACGTCTGCCTGGGCGTCACGCATCGCGTCTCCCC
CTCACCACCTTGGGTGGAAGGGGAAGGAGGATGGCTTCCCGTCCCTCACCGGGGGCGGTT
GGCCTAAAATTGGAGCCAGAGGCATCGAGCTGTTGTGGCGATAGGTGGTGAACAAGGCTT
CGGCCGCGCAAGCAACCCGTCATGCAGCACTTTGCCGATT--TGAGCTCGTAGGACCTTG
TGATGTTGCCTTGTTGCAACTGAAAACGCTGCGACCCCAGGTCAGGCGGGGCTACCCGCT
GAATTTAAGCATATCAATAAGCGGAGGAAAAGAAACTTACAAGGATTCCCCTAGTAACGG
CGAGCGAACCGGGAATAGCCCAGCTTTAAAATCGGGTGGCTTTGTTGCCCGAATTGTAGT
CTGGAGAAGCGTCCTCTGCGGCGGACCGGGCCCAAGTCCCCTGGAAAGGGGCGCCAGAGA
GGGTGAGAGCCCACCGATAGTCAACGCGCGCACGACCGTCGTTCAATTTGAGCAACAACT
CGTAATCGGGACAATGATTAGATCAACACCCGCTCAATGTTCCACATCCCAAAGAACTGC
TAGGGACCATTGGCCATTCCACCACATCATTTTACGCGGGTGGGTGGACAACGGACCTAG
CATGAATAGTCCACCCGACACCCCCAAGGGAATGTCAAGCGGAAAATTTTAGGATGAGAC
ATCTTAATTCCGTACCGAAGGTATTGAACACAAGAAAA-CCATCTTAGCCCAAGGCCAAC
AAGAGCACTTGTGGCAAAGAGTGAAGGGGGTCGCCGATCGACGGTTCGCTGCACAAGCAG
AGAGCCCGCCAACCCAAGCAAACCGATTACCACTCACGCGCTTCACGAAACACTACGCCA
GGATCGTTTCCCCTCACCCACATGACCACAATGTAGTCCCCAT
Mc_graminifolia_subsp_hungarica_1221b
TGTCGAACTGCCCAGCAGAACGACCAGCGAACATGTTCATCATTCACGGGCGTAGGGGCG
TTGCTCGGTGCCTTGTGCTTCAGCTCACCCCTTGCCTGCGCCGAGCCGCATCCACTTCTG
TGGTGTTGCTACGGCAAATCAACGAACCCCGGCGCGAAAAGCGTCAAGGATCATAAACTT
AACGTGTGCTCTGTCCGCGGCCCGGTTAACCGGTGCGTGGGTGTGACGCCATGTCTTAAC
AATAAACGACTCTCGGCAACGGATATCTCGGCTCTCGCATCGATGAAGAACGTAGCGAAA
TGCGATACTTGGTGTGAATTGCAGAATCCCGTGAACC-ATCGAGTCTTTGAACGCAAGTT
GCGCCCGAAGCCTTCTGGCTAAGGGCACGTCTGCCTGGGCGTCACGCATCGCGTCTCCCC
CTCGCCACCTCGTGTGGAAGGGGAAGGAGGATGGCTTCCCGTCCCTCACCGGGGGCGGTT
GGCCTAAAATTGGAGCCAGAGGCATCGAGCTGTTGTGGCGATAGGTGGTGAACAAGGCTT
CGGCCGCGCAAGCAACCCGTCATGCAGCGCTTTGCCGATT--TGAGCTCGCAGGACCTTG
TGACGTTGCCTTGTTGCAACTGAAAACGCTGCGACCCCAGGTCAGGCGGGGCTACCCGCT
GAATTTAAGCATATCAATAAGCGGAGGAAAAGAAACTTACAAGGATTCCCCTAGTAACGG
CGAGCGAACCGGGAATAGCCCAGCTTTAAAATCGGGTGGCTTTGTTGCCCGAATTGTAGT
CTGGAGAAGCGTCCTCTGCGGCGGACCGGGCCCAAGTCCCCTGGAAAGGGGCGCCAGAGA
GGGTGAGAGCCCACCGATAGTCAACGCGCGCACGACCGTCGTTCAATTTGAGCAACAACT
CGTAAYCGGGACAATGATTAGATCAACACCCGCTCAATGTTCCACATCCCAAAGAACTGC
TAGGGACCATTGGCCATTCCACCACATCATTTTACGCGGGTGGGTGGACAACGGACCTAG
CATGAATAGTCCACCCGACGCCCCCRAGGGAATGTCAAGCGGAAAATTTTAGGATGAGAC
ATCTTAATTCCGTACCGAAGGCATTGAACACAAGAAAA-CCATCTTAGCCCAAGGCCAAC
AAGAGCACTTGTGGCAAAGAATGAAGGGG-TCGCCGATCAACGGTTCGCTGCACAAGCAG
AGAGCCCGCCAACCCAAGCAAACCGATTACCACTCACGCGCTTCACGAAACACTACGCCA
GGATCGTTTCCCCTCACCCACATGACCACAATGTAGTCCCCAT
Mc_graminifolia_subsp_hungarica_1221
TGTCGAACTGCCCAGCAGAACGACCAGCGAACATGTTCATCATTCACGGGCGTAGGGGCG
TTGCTCGGTGCCTTGTGCTTCAGCTCACCCCTTGCCTGCGCCGAGCCGCATCCACTTCTG
TGGTGTTGCTACGGCAAATCAACGAACCCCGGCGCGAAAAGCGTCAAGGATCATAAACTT
AACGTGTGCTCTGTCCGCGGCCCGGTTAACCGGTGCGTGGGTGTGACGCCATGTCTTAAC
AATAAACGACTCTCGGCAACGGATATCTCGGCTCTCGCATCGATGAAGAACGTAGCGAAA
TGCGATACTTGGTGTGAATTGCAGAATCCCGTGAACC-ATCGAGTCTTTGAACGCAAGTT
GCGCCCGAAGCCTTCTGGCTAAGGGCACGTCTGCCTGGGCGTCACGCATCGCGTCTCCCC
CTCGCCACCTCGTGTGGAAGGGGAAGGAGGATGGCTTCCCGTCCCTCACCGGGGGCGGTT
GGCCTAAAATTGGAGCCAGAGGCATCGAGCTGTTGTGGCGATAGGTGGTGAACAAGGCTT
CGGCCGCGCAAGCAACCCGTCATGCAGCGCTTTGCCGATT--TGAGCTCGCAGGACCTTG
TGACGTTGCCTTGTTGCAACTGAAAACGCTGCGACCCCAGGTCAGGCGGGGCTACCCGCT
GAATTTAAGCATATCAATAAGCGGAGGAAAAGAAACTTACAAGGATTCCCCTAGTAACGG
CGAGCGAACCGGGAATAGCCCAGCTTTAAAATCGGGTGGCTTTGTTGCCCGAATTGTAGT
CTGGAGAAGCGTCCTCTGCGGCGGACCGGGCCCAAGTCCCCTGGAAAGGGGCGCCAGAGA
GGGTGAGAGCCCACCGATAGTCAACGCGCGCACGACCGTCGTTCAATTTGAGCAACAACT
CGTAACCGGGACAATGATTAGATCAACACCCGCTCAATGTTCCACATCCCAAAGAACTGC
TAGGGACCATTGGCCATTCCACCACATCATTTTACGCGGGTGGGTGGACAACGGACCTAG
CATGAATAGTCCACCCGACGCCCCCAAGGGAATGTCAAGCGGAAAATTTTAGGATGAGAC
ATCTTAATTCCGTACCGAAGGCATTGAACACAAGAAAA-CCATCTTAGCCCAAGGCCAAC
AAGAGCACTTGTGGCAAAGAATGAAGGGG-TCGCCGATCAACGGTTCGCTGCACAAGCAG
AGAGCCCGCCAACCCAAGCAAACCGATTACCACTCACGCGCTTCACGAAACACTACGCCA
GGATCGTTTCCMCTCACCCACATGACCACAATGTAGTCCCCAT
Mc_moraldoi_0000265
TGTCGAACTGCCCAGCAGAACGACCAGCGAACATGTTCRTCATTCACGGGCGTAGGGGCG
TTGCTCGGTGCCTTGTGCTTCAGCTCACCCCTTGCCTGCGCCGAGCCGCATCCACTTCTG
TGGTGTTGCTACGGCAAATCAACGAACCCCGGCGCGAAAAGCGTCAAGGATCATAAACTT
AATGTGTGCTCTATCCCCGGCCCGGTTAACCGGTGCGTGGGTGTGACGCCATGTCTTAAC
AATAAACGACTCTCGGCAACGGATATCTCGGCTCTCGCATCGATGAAGAACGTAGCGAAA
TGCGATACTTGGTGTGAATTGCAGAATCCCGTGAACC-ATCGAGTCTTTGAACGCAAGTT
GCGCCCGAAGCCTTCTGGCTAAGGGCACGTCTGCCTGGGCGTCACGCATCGCGYCTCCCC
CTCGCCACCTCGTGTGGAAGGGGAAGGAGGATGGCTTCCCGTCCCTCACCGGGGGCGGTT
GGCCTAAAATTGGAGCCAGAGGCATCGAGCTGTTGTGGCGATAGGTGGTGAACAAGGCTT
CGGCCGCGCAAGCAACCCGTCATGCAGCACTTTGCCGATT--TGAGCTCGCAGGACCTTG
TGACGTTGCCTTGTTGCAACTGAAAACGCTGCGACCCCAGGTCAGGCGGGGCTACCCGCT
GAATTTAAGCATATCAATAAGCGGAGGAAAAGAAACTTACAAGGATTCCCCTAGTAACGG
CGAGCGAACCGGGAATAGCCCAGCTTTAAAATCGGGTGGCTTTGTTGCCCGAATTGTAGT
CTGGAGAAGCGTCCTCTGCGGCGGACCGGGCCCAAGTCCCCTGGAAAGGGGCGCCAGAGA
GGGTGAGAGCCCACCGAYAGTCAACGCGCGCACGGCCGTCGTTCAATTTGAGCAACAACT
CGTAATCGGGACAATGATTAGATCAACACCCGCTCAATGTTCCACATCCCAAAGAACTAC
TAGGGACCATTGGCCATTCCACCACATCATTTTACGCGGGTGGGTGGACAACGGACCTAG
CATGAATAGTCCACCCRACACCCCCAAGGGAATGTCAAGCGGAAAATTTTAGGATGAGAC
ATCTTAATTCCGTACCGAAGGCATTGAACACAAGAAAA-CCATCTTAGCCCAAGGCCAAC
AAGAGCACTTGTGGCAAAGAATGAAGGGGGTCGCCGATCGACGGTTCGCTGCACAAGCAG
AGAGCCCGCCAACCCAAGCAAACCGATTACCACTCACGCGCTTCACGAAACACTACGCCA
GGATCGTTTCCCCTCACCCACATGACCACAATGTAGTCCCCAT
Mc_pseudosaxifraga_36270
TGTCGAACTGCCCAGCAGAACGACCAGCGAACATGTTCATCATTCACGGGCGTAGGGGCG
TTGCTCGGTGCCTTGTGCTTCAGCTCACCCCTTGCCCGCGCCGAGCCGCWTCCACTTCTG
TGGTGTTGCTACGGCAAAYCAACGAACCCCGGCGCGAAAAGCGTCAAGGATCATAAACTT
AATGTGTGCTCTATCCCCGGCCCGGTTAACCGGTGCGTGGGTGTGACGCCATGTCTTAAC
AATAAACGACTCTCGGCAACGGATATCTCGGCTCTCGCATCGATGAAGAACGTAGCGAAA
TGCGATACTTGGTGTGAATTGCAGAATCCCGTGAACC-ATCGAGTCTTTGAACGCAAGTT
GCGCCCGAAGCCTTCTGGCTAAGGGCACGTCTGCCTGGGCGTCACGCATCGCGTCTCCCC
CTCGCCACCTCGTGTGGAAGGGGAAGGAGGATGGCTTCCCGTCCCTCACCGGGGGCGGTT
GGCCTAAAATTGGAGCCAGAGGCATCGAGCTGTTGTGGCGATAGGTGGTGAACAAGGCTT
YGGCCGCGCAAGCAACCCGTCATGCAGCACTTTGCCGATT--TGAGCTCGCAGGACCTTG
TGACGTTGCCTTGTTGCAACTGAAAACGCTGCGACCCCAGGTCAGGCGGGGCTACCCGCT
GAATTTAAGCATATCAATAAGCGGAGGAAAAGAAACTTACAAGGATTCCCCTAGTAACGG
CGAGCGAACCGGGAATAGCCCAGCTTTAAAATCGGGTGGCTTTGTTGCCCGAATTGTAGT
CTGGAGAAGCGTCCTCTGCGGCGGACCGGGCCCAAGTCCCCTGGAAAGGGGCGCCAGAGA
GGGTGAGAGCCCACCGATAGTCAACGCGCGCACGACCGTCGTTCAATTTGAGCAACAACT
CGTAATCGGGACAATGATTAGATCAACACCCGCTCAATGTTCCACATCCCAAAGAACTAC
TAGGGACCATTGGCCATTCCACCACATCATTTTACGCGGGTGGGTGGACAACGGACCTAG
CATGAATAGTCCACCCGACACCCCCGAGGGAATGTCAAGCGGAGAATTTTAGGATGAGAC
ATCTTAATTCCGTACCGAAGGCATTGAACACAAGAAAA-CCATCTTAGCCCAAGGCCAAC
AAGAGCACTTGTGGCAAAGAATGAAGGGGGTCGCCGATCAACGGTTCGCTGCACAAGCAG
AGAGCCCGCCAACCCAAGCAAACCGATTGCCACTCACGCGCTTCACGAAACACTACGCCA
GGATCRTTTCCCCTCACCCACATGACCACAATGTAGTCCCCAT
Mc_pseudosaxifraga_48873
TGTCGAACTGCCCAGCAGAACGACCAGCGAACATGTTCATCATTCACGGGCGTAGGGGCG
TTGCTCGGTGCCTTGTGCTTCAGCTCACCCCTTGCCCGCGCCGAGCCGCATCCACTTCTG
TGGTGTTGCTACGGCAAACCAACGAACCCCGGCGCGAAAAGCGTCAAGGATCATAAACTT
AATGTGTGCTCTATCCCCGGCCCGGTTAACCGGTGCGTGGGTGTGACGCCATGTCTTAAC
AATAAACGACTCTCGGCAACGGATATCTCGGCTCTCGCATCGATGAAGAACGTAGCGAAA
TGCGATACTTGGTGTGAATTGCAGAATCCCGTGAACC-ATCGAGTCTTTGAACGCAAGTT
GCGCCCGAAGCCTTCTGGCTAAGGGCACGTCTGCCTGGGCGTCACGCATCGCGTCTCCCC
CTCGCCACCTCGTGTGGAAGGGGAAGGAGGATGGCTTCCCGTCCCTCACCGGGGGCGGTT
GGCCTAAAATTGGAGCCAGAGGCATCGAGCTGTTGTGGCGATAGGTGGTGAACAAGGCTT
YGGCCGCGCAAGCAACCCGTCATGCAGCACTTTGCCGATT--TGAGCTCGCAGGACCTTG
TGACGTTGCCTTGTTGCAACTGAAAACGCTGCGACCCCAGGTCAGGCGGGGCTACCCGCT
GAATTTAAGCATATCAATAAGCGGAGGAAAAGAAACTTACAAGGATTCCCCTAGTAACGG
CGAGCGAACCGGGAATAGCCCAGCTTTAAAATCGGGTGGCTTTGTTGCCCGAATTGTAGT
CTGGAGAAGCGTCCTCTGCGGCGGACCGGGCCCAAGTCCCCTGGAAAGGGGCGCCAGAGA
GGGTGAGAGCCCACCGATAGTCAACGCGCGCACGACCGTCGTTCAATTTGAGCAACAACT
CGTAATCGGGACAMTGATTAGATCAACACCCGCTCAATGTTCCACATCCCAAAGAACTAC
TAGGGACCATTGGCCATTCCACCACATCATTTTACGCGGGTGGGTGGACAACGGACCTAG
CATGAATAGTCCACCCGACACCCCCGAGGGAATGTCAAGCGGAGAATTTTAGGATGAGAC
ATCTTAATTCCGTACCGAAGGCATTGAACACAAGAAAA-CCATCTTAGCCCAAGGCCAAC
AAGAGCACTTGTGGCAAAGAATGAAGGGGGTCGCCGATCAACGGTTCGCTGCACAAGCAG
AGAGCCCGCCAACCCAAGCAAACCGATTGCCACTCACGCGCTTCACGAAACACTACGCCA
GGATCRTTTCCCCTCACCCACATGACCACAATGTAGTCCCCAT
Mc_pseudosaxifraga_10_1052716
TGTCGAACTGCCCAGCAGAACGACCAGCGAACATGTTCATCATTCACGGGCGTAGGGGCG
TTGCTCGGTGCCTTGTGCTTCAGCTCACCCCTTGCCCGCGCCGAGCCGCATCCACTTCTG
TGGTGTTGCTACGGCAAAYCAACGAACCCCGGCGCGAAAAGCGTCAAGGATCATAAACTT
AATGTGTGCTCTATCCCCGGCCCGGTTAACCGGTGCGTGGGTGTGACGCCATGTCTTAAC
AATAAACGACTCTCGGCAACGGATATCTCGGCTCTCGCATCGATGAAGAACGTAGCGAAA
TGCGATACTTGGTGTGAATTGCAGAATCCCGTGAACC-ATCGAGTCTTTGAACGCAAGTT
GCGCCCGAAGCCTTCTGGCTAAGGGCACGTCTGCCTGGGCGTCACGCATCGCGTCTCCCC
CTCGCCACCTCGTGTGGAAGGGGAAGGAGGATGGCTTCCCGTCCCTCACCGGGGGCGGTT
GGCCTAAAATTGGAGCCAGAGGCATCGAGCTGTTGTGGCGATAGGTGGTGAACAAGGCTT
YGGCCGCGCAAGCAACCCGTCATGCAGCACTTTGCCGATT--TGAGCTCGCAGGACCTTG
TGACGTTGCCTTGTTGCAACTGAAAACGCTGCGACCCCAGGTCAGGCGGGGCTACCCGCT
GAATTTAAGCATATCAATAAGCGGAGGAAAAGAAACTTACAAGGATTCCCCTAGTAACGG
CGAGCGAACCGGGAATAGCCCAGCTTTAAAATCGGGTGGCTTTGTTGCCCGAATTGTAGT
CTGGAGAAGCGTCCTCTGCGGCGGACCGGGCCCAAGTCCCCTGGAAAGGGGCGCCAGAGA
GGGTGAGAGCCCACCGATAGTCAACGCGCGCACGAACGTCGTTCAATTTGAGCAACAACT
CGTAATCGGGACAMTGATTAGATCAACACCCGCTCAATGTTCCACATCCCAAAGAACTAC
TAGGGACCATTGGCCATTCCACCACATCATTTTACGCGGGTGGGTGGACAACGGACCTAG
CATGAATAGTCCACCCGACACCCCCGAGGGAATGTCAAGCGGAGAATTTTAGGATGAGAC
ATCTTAATTCCGTACCGAAGGCATTGAACACAAGAAAA-CCATCTTAGCCCAAGGCCAAC
AAGAGCACTTGTGGCAAAGAATGAAGGGGGTCGCCGATCAACGGTTCGCTGCACAAGCAG
AGAGCCCGCCAACCCAAGCAAACCGATTGCCACTCACGCGCTTCACGAAACACTACGCCA
GGATCRTTTCCCCTCACCCACATGACCACAATGTAGTCCCCAT
Mc_graminifolia_subsprosanoi_42436
TGTCGAACTGCCCAGCAGAACGACCAGCGAACATGTTCATCATTCACGGGCGTAGGGGCG
TTGCTCGGTGCCTTGTGCTTCAGCTCACCCCTTGCCTGCGCCGAGCCGCATCCACTTCTG
TGGTGTTGCTACGGCAAATCAACGAACCCCGGCGCGAAAAGCGTCAAGGATCATAAACTT
AATGTGTGCTCTATCCCCGGCCCGGTTAACCGGTGCGTGGGTGTGACGCCATGTCTTAAC
AATAAACGACTCTCGGCAACGGATATCTCGGCTCTCGCATCGATGAAGAACGTAGCGAAA
TGCGATACTTGGTGTGAATTGCAGAATCCCGTGAACC-ATCGAGTCTTTGAACGCAAGTT
GCGCCCGAAGCCTTCTGGCTAAGGGCACGTCTGCCTGGGCGTCACGCATCGCGTCTCCCC
CTCGCCACCTCGTGTGGAAGGGGAAGGAGGATGGCTTCCCGTCCCTCACCGGGGGCGGTT
GGCCTAAAATTGGAGCCAGAGGCATCGAGCTGTTGTGGCGATAGGTGGTGAACAAGGCTT
CGGCCGCGCAAGCAACCCGTCATGCAGCACTTTGCCGATT--TGAGCTCGCAGGACCYTG
TGACGTTGCCTWGTTGCAACTGAAAACGCTGCGACCCCAGGTCAGGCGGGGCTACCCGCT
GAATTTAAGCATATCAATAAGCGGAGGAAAAGAAACTTACAAGGATTCCCCTAGTAACGG
CGAGCGAACCGGGAATAGCCCAGCTTTAAAATCGGGTGGCTTTGTTGCCCGAATTGTAGT
CTGGAGAAGCGTCCTCTGCGGCGGACCGGGCCCAAGTCCCCTGGAAAGGGGCGCCAGAGA
GGGTGAGAGCCCACCGATAGTCAACGCACGCACGACCGTCGTTCAATTTGAGCAACAACT
CGTAATCGGGACAATGATTAGATCAACACCCGCTCAATGTTCCACATCCCAGAGAACWRC
TAGGGACCATTGGCCATTCCACCACATCATTTTACGCGGGTGGGTGGACAACGGACCTAG
CATGAATAGTCCACCCGACACCCCCAAGGGAATGTCAAGCGGAAAATTTTAGGATGAGAC
ATCTTAATTCCGTACCGAAGGCATTGAACACAAGAAAA-CCATCTTAGCCCAAGGCCAAC
AAGAGCACTTGTGGCAAAGAATGAAGTGGGTCGCCGATCAACGGTTCGCTGCACAAGCAG
AGAGCCCGCCAACCCAAGCAAACCGATTACCACTCACGCGCTTCACGAAACACTACGCCA
AGATCGTTTCCCCTCACCCACATGACCACAATGTAGTCCCCAT
Mc_graminifolia_subsprosanoi_42444
TGTCGAACTGCCCAGCAGAACGACCAGCGAACATGTTCATCATTCACGGGCGTAGGGGCG
TTGCTCGGTGCCTTGTGCTTCAGCTCACCCCTTGCCTGCGCCGAGCCGCATCCACTTCTG
TGGTGTTGCTACGGCAAATCAACGAACCCCGGCGCGAAAAGCGTCAAGGATCATAAACTT
AATGTGTGCTCTATCCCCGGCCCGGTTAACCGGTGCGTGGGTGTGACGCCATGTCTTAAC
AATAAACGACTCTCGGCAACGGATATCTCGGCTCTCGCATCGATGAAGAACGTAGCGAAA
TGCGATACTTGGTGTGAATTGCAGAATCCCGTGAACC-ATCGAGTCTTTGAACGCAAGTT
GCGCCCGAAGCCTTCTGGCTAAGGGCACGTCTGCCTGGGCGTCACGCATCGCGTCTCCCC
CTCGCCACCTCGTGTGGAAGGGGAAGGAGGATGGCTTCCCGTCCCTCACCGGGGGCGGTT
GGCCTAAAATTGGAGCCAGAGGCATCGAGCTGTTGTGGCGATAGGTGGTGAACAAGGCTT
CGGCCGCGCAAGCAACCCGTCATGCAGCACTTTGCCGATT--TGAGCTCGCAGGACCYTG
TGACGTTGCCTTGTTGCAACTGAAAACGCTGCGACCCCAGGTCAGGCGGGGCTACCCGCT
GAATTTAAGCATATCAATAAGCGGAGGAAAAGAAACTTACAAGGATTCCCCTAGTAACGG
CGAGCGAACCGGGAATAGCCCAGCTTTAAAATCGGGTGGCTTTGTTGCCCGAATTGTAGT
CTGGAGAAGCGTCCTCTGCGGCGGACCGGGCCCAAGTCCCCTGGAAAGGGGCGCCAGAGA
GGGTGAGAGCCCACCGATAGTCAACGCGCGCACGGCCGTCGTTCAATTTGAGCAACAACT
CGTAATCGGGACAATGATTAGATCAACACCCGCTCAATGTTCCACATCCCAAAGAACTGC
TAGGGACCATTGGCCATTCCACCACATCATTTTACGCGGGTGGGTGGACAACGGACCTAG
CATGAATAGTCCACCCGACACCCCCAAGGGAATGTCAAGCGGAAAATTTTAGGATGAGAC
ATCTTAATTCCGTACCGAAGGCATTGAACACAAGAAAA-CCATCTTAGCCCAAGGCCAAC
AAGAGCACTTGTGGCAAAGAATGAAGGGGGTCGCCGATCGACGGTTCGCTGCACAAGCAG
AGAGCCCGCCAACCCAAGCAAACCGATTACCACTCACGCGCTTCACGAAACACTACGCCA
GGATCGTTTCCCCTCACCCACATGACCACAATGTAGTCCCCAT
Mc_graminifolia_subsprosanoi_42407
TGTCGAACTGCCCAGCAGAACGACCAGCGAACATGTTCGTCATTCACGGGCGTAGGGGCG
TTGCTCGGTGCCTTGTGCTTCAGCTCACCCCTTGCCTGCGCCGAGCCGCATCCACTTCTG
TGGTGTTGCTACGGCAAATCAACGAACCCCGGCGCGAAAAGCGTCAAGGATCATAAACCT
AATGTGTGCTCTATCCCCGGCCCGGTTAACCGGTGCGTGGGTGTGACGCCATGTCTTAAC
AATAAACGACTCTCGGCAACGGATATCTCGGCTCTCGCATCGATGAAGAACGTAGCGAAA
TGCGATACTTGGTGTGAATTGCAGAATCCCGTGAACC-ATCGAGTCTTTGAACGCAAGTT
GCGCCCGAAGCCTTCTGGCTAAGGGCACGCCTGCCTGGGCGTCACGCATCGCGCCTCCCC
CTCGCCACCTCGTGTGGAAGGGGAAGGAGGATGGCTTCCCGTCCCTCACCGGGGGCGGTT
GGCCTAAAATTGGAGCCAGAGGCGTCGAGCTGTTGTGGCGATAGGCGGTGAACAAGGCTT
CGGCCGCGCAAGCAACCCGTCATGCAGCACTTTGCCGATT--TGAGCTCGCAGGACCTTG
TGACGTTGCCTTGTTGCAACTGAAAACGCTGCGACCCCAGGTCAGGCGGGGCTACCCGCT
GAATTTAAGCATATCAATAAGCGGAGGAAAAGAAACTTACAAGGATTCCCCTAGTAACGG
CGAGCGAACCGGGAATAGCCCAGCTTTAAAATCGGGTGGCTTTGTTGCCCGAATTGTAGT
CTGGAGAAGCGTCCTCTGCGGCGGACCGGGCCCAAGTCCCCTGGAAAGGGGCGCCAGAGA
GGGTGAGAGCCCACCGACAGTCAACGCGCGCACGGCCGTCGTTCAATTTGAGCAACAACT
CGTAATCGGGACAATGATTAGATCAACACCCGCTCAATGTTCCACATCCCAAAGAACTAC
TAGGGACCATTGGCCATTCCACCACATCATTTTACGCGGGTGGGTGKACAACGGACCTAG
CATGAATAGTCCACCCGACACCCCCAAGGGAATGTCAAGCGGAAAATTTTAGGATGAGAC
ATCTTAATTCCGTACCGAAGGCATTGAACACAAGAAAA-CCATCTTAGCCCAAGGCCAAC
AAGAGCACTTGTGGCAAAGAATGAAGGGGGTCGCCRATCGACGGTTCGCTGCACAAGCAG
AGAGCCCGCCAACCCAAGCAAACCGATTACCACTCACGCGCTTCACGAAACACTACGCCA
GGATCGTTTCCCCTCACCCACATGACCACAATGTAGTCCCCAT
Mc_graminifolia_subsprosanoi_42441
TGTCGAACTGCCCAGCAGAACGACCAGCGAACATGTTCATCATTCACGGGCGTAGGGGCG
TTGCTCGGTGCCTTGTGCTTCAGCTCACCCCTTGCCTGCGCCGAGCCGCATCCACTTCTG
TGGTGTTGCTACGGCAAATCAACGAACCCCGGCGCGAAAAGCGTCAAGGATCATAAACTT
AATGTGTGCTCTATCCCCGGCCCGGTTAACCGGTGCGTGGGTGTGACGCCATGTCTTAAC
AATAAACGACTCTCGGCAACGGATATCTCGGCTCTCGCATCGATGAAGAACGTAGCGAAA
TGCGATACTTGGTGTGAATTGCAGAATCCCGTGAACC-ATCGAGTCTTTGAACGCAAGTT
GCGCCCGAAGCCTTCTGGCTAAGGGCACGTCTGCCTGGGCGTCACGCATCGCGTCTCCCC
CTCGCCACCTCGTGTGGAAGGGGAAGGAGGATGGCTTCCCGTCCCTCACCGGGGGCGGTT
GGCCTAAAATTGGAGCCAGAGGCATCGAGCTGTTGTGGCGATAGGTGGTGAACAAGGCTT
CGGCCGYGCAAGCAACCCGTCATGCAGCACTTTGCCGATT--TGAGCTCGCAGGACCTTG
TGACGTTGCCTTGTTGCAACTGAAAACGCTGCGACCCCAGGTCAGGCGGGGCTACCCGCT
GAATTTAAGCATATCAATAAGCGGAGGAAAAGAAACTTACAAGGATTCCCCTAGTAACGG
CGAGCGAACCGGGAATAGCCCAGCTTTAAAATCGGGTGGCTTTGTTGCCCGAATTGTAGT
CTGGAGAAGCGTCCTCTGCGGCGGACCGGGCCCAAGTCCCCTGGAAAGGGGCGCCAGAGA
GGGTGAGAGCCCACCGATAGTCAACGCGCGCACGGCCGTCGTTCAATTTGAGCAACAACT
CGTAATCGGGACAATGATTAGATCAACACCCGCTCAATGTTCCACATCCCAAAGAACTAC
TAGGGACCATTGGCCATTCCACCACATCATTTTACGCGGGTGGGTGGACAACGGACCTAG
CATGAATAGTCCACCCAACACCCCCAAGGGAATGTCAAGCGGATAATTTTAGGATGAGAC
ATCTTAATTCCGTACCGAAGGCATTGAACACAAGAAAA-CCATCTTAGCCCAAGGCCAAC
AAGAGCACTTGTGGCAAAGAATGAAGGGGGTCGCCGATCGACGGTTCGCTGCACAAGCAG
AGAGCCCGCCAACCCAAGCAAACCGATTACCACTCACGCGCTTCRCGAAACACTACGCCA
AGATCGTTTCCCCTCACCCACATGACCACAATGTAGTCCCCAT
Mc_saxifraga_subspsaxifraga_16756
TGTCGAACTGCCCAGYAGAACGACCAGCGAACATGTTAATCATTCACGGGCGTAGGGGCG
TTGCTGGGTGCCTTGTGCTTCAGCTCACCCCTTGCCTGCGCCGAGCCGCATCCACTTCTG
TGGTGTTGCTATGGCCAATCAACGAACCCCGGCGCGAAAAGCGTCAAGGATCATAAACTT
AATGTGTGCTCTATCCCCTGCCCGGTTAGCCGGTGCATGGGTGTGACGCCATGTCTTAAC
AATAAACGACTCTCGGCAACGGATATCTCGGCTCTCGCATCGATGAAGAACGTAGCGAAA
TGCGATACTTGGTGTGAATTGCAGAATCCCGTGAACC-ATCGAGTCTTTGAACGCAAGTT
GCGCCCGAAGCCTTCTGGCTAAGGGCACGTCTGCCTGGGCGTCACGCATCGCGTCTCCCC
CTCACCACCTTGTGTGGAAGGGGAAGGAGGATGGCTTCCCGTCCCTCACCGGGGGCGGTT
GGCCTAAAATTGGAGCCAGAGGCATCGAGCTGTTGTGGCGATAGGTGGTGAACAAGGCTT
CGGCCGCGCAAGCAACCCGTCATGCAGCACTTTGTCGATTTTTGAGCTCGTAGGACCCTG
TGATGTTGCCTTGTTGCAACTGAAAACGCTGCGACCCCAGGTCAGGCGGGGCTACCCGCT
GAATTTAAGCATATCAATAAGCGGAGGAAAAGAAACTTACAAGGATTCCCCTAGTAACGG
CGAGCGAACCGGGAATAGCCCAGCTTTAAAATCGGGTGGCTCTGTTGCCCGAATTGTAGT
CTGGAGAAGCGTCCTCTGCGGCGGACCGGGCCCAAGTCCCCTGGAAAGGGGCGCCAGAGA
GGGTGAGAGCCC------------------------------------------------
------------------------------------------------------------
------------------------------------------------------------
------------------------------------------------------------
------------------------------------------------------------
------------------------------------------------------------
------------------------------------------------------------
-------------------------------------------
Mc_saxifraga_subspsaxifraga_10_1092946
TGTCGAACTGCCCAGCAGAACGACCAGCGAACATGTTAATCATTCACGGGCGTAGGGGCG
TTGCTAGGTGCCTTGTGCTTCAGCTCACCCCTTGCCTGCGCCGAGCCGCATCCACTTCTG
TGGTGTTGCTATGGCAAATCAACGAACCCCGGCGCGAAAAGCGTCAAGGATCATAAACTT
AATGTGTGCTCTATCCCCTGCCCGGTTAGCCGGTGCATGGGTGTGACGCCATGTCTTAAC
AATAAACGACTCTCGGCAACGGATATCTCGGCTCTCGCATCGATGAAGAACGTAGCGAAA
TGCGATACTTGGTGTGAATTGCAGAATCCCGTGAACC-ATCGAGTCTTTGAACGCAAGTT
GCGCCCGAAGCCTTCTGGCTAAGGGCACGTCTGCCTGGGCGTCACGCATCGCGTCTCCCC
CTCACCACCTTGTGTGGAAGGGGAAGGAGGATGGCTTCCCGTCCCTCACCGGGGGCGGTT
GGCCTAAAATTGGAGCCAGAGGCATCGAGCTGTTGTGGCGATAGGTGGTGAACAAGGCTT
CGGCCGCGCAAGCAACCCGTCATGCAGCACTTTGTCGATTTTTGAGCTCGTAGGACCTTG
TGATGTTGCCTTGTTGCAACTGAAAACGCTGCGACCCCAGGTCAGGCGGGGCTACCCGCT
GAATTTAAGCATATCAATAAGCGGAGGAAAAGAAACTTACAAGGATTCCCCTAGTAACGG
CGAGCGAACCGGGAATAGCCCAGCTTTAAAATCGGGTGGCTCTGTTGCCCGAATTGTAGT
CTGGAGAAGCGTCCTCTGCGGCGGACCGGGCCCAAGTCCCCTGGAAAGGGGCGCCAGAGA
GGGTGAGAGCCCACCGATACTCAACGCGCGCACAACCGTCGTTCAATTTGAGCAACAACT
CATAATCGGGACAATGATTAGATCAACACCCGCTCAATGTTCCACATCCCAAAGAACTAC
TAGGGACCATTGGCCATTCCACCACATCATTTTACGCGGGTGGGTGGACAACGGACCTAG
CGTTAAAAGTCCACCCGACACCCCCAAGGGAACGTCAAGCGGAAATTTTTAGGATGAGAC
AACTTAATTCCGTACCGAAGGCATTGAACACAAGAAAAACCATCTTAGCCCAAGGCCAAC
ATGAGCACTTGTGGCAAAGAATGAAGGGGGTCGCCGATCAACGGTTCGCTGCACAAGCAG
AGAGCCCGCCAACCCAAGCAAACCGATTACCACTCACGCGCTTCACGAAACACTATGCCA
GGATCGTTTCCCCTCACCCACATGACTACAATGTAGTCTCCAT
Mc_stellata_33946
TGTCGACCTGCCCAGCAGAACGACCAGCGAACATGTTCATCATTSACGGGCGTAGGGGCG
TTGCTCGGTGCCTTGTGCTTCAGCTCACCCCTTGCCTGCGCCGAGCAGCTTCCACYTCTG
TGGTGTTGCTACGGCAAACCAACGAACCCCGGCGCGAAAAGCGTCAAGGATCATAAACTT
AATGTGTGCTCTATCCCCGGCCCGGTTAACCGGTGCGTGGGTGTGACGCCATGTCTTAAC
AATAAACGACTCTCGGCAACGGATATCTCGGCTCTCGCATCGATGAAGAACGTAGCGAAA
TGCGATACTTGGTGTGAATTGCAGAATCCCGTGAACC-ATCGAGTCTTTGAACGCAAGTT
GCGCCCGAAGCCTTCTGGCTAAGGGCACGTCTGCCTGGGCGTCACGCATCGCGTCTCCCC
CTCACCACCTTGTGTGGAAGGGGAAGGAGGATGGCTTCCCGTCCCTCACCGGGGACGGTT
GGCCTAAAATTGGAGCCAGAGGCATCGAGCTGCTGTGGCGATAGGTGGTGAACAAGGCTT
CGGCCGCGCAAGCAACCCGTCATGCAGCACTTTGCCGATT--TGAGCTCGTAGGACCCTG
TGATGTTGCCTTGTTGCAACTGAAAACGCTGCGACCCCAGGTCAGGCGGGGCTACCCGCT
GAATTTAAGCATATCAATAAGCGGAGGAAAAGAAACTTACAAGGATTCCCCTAGTAACGG
CGAGCGAACCGGGAATAGCCCAGCTTTAAAATCGGGTGGCTTTGTTGCCCGAATTGTAGT
CTGGAGAAGCGTCCTCTGCGGCGGACCGGGCCCAAGTCCCCTGGAAAGGGGCGCCAGAGA
GGGTGAGAGCCCACCGANAGTCAACGCGCGCACAACCGTCGTTCAATTTGAGCAACAACT
CGTAATCGGGACAATGATTAGATCAACACCCGCTCAATGTTCCACATCCCAAAGAACTRC
TAGGGACCATTGGCCACTCCACCACATCATTTTACGCGGGTGGGTGGACAACGGACCTAG
CATGAATAGTCCACCCGACACCCCCAAGGGAATGTCAAGCGGAAAWTTTTAGGATGAGAC
ATCTTAATTCCGTACCGAAGGCATTGAACACAAGAAAA-CCTTCTTAGCCCAAGGCCAAC
AAGAGCACTTGNGGCAAAGAATGAAGGGGGTCGCCGATCAACGGTTCGCTGCACAAGCAG
AGAGCCCGCCAACCCAAGCAAACCGATT--------------------------------
-------------------------------------------
Mc_stellata_940
TGTCGAACTGCCCAGCAGAACGACCAGCGAACATGTTCATCATTCACGGGCGTAGGGGCG
TTGCTCGGTGCCTTGTGCTTCAGCTCACCCCTTGCCTGCGCCGAGCAGCTTCCACYTCTG
TGGTGTTGCTACGGCAAACCAACGAACCCCGGCGCGAAAAGCGTCAAGGATCATAAACTT
AATGTGTGCTCTATCCCCGGCCCGGTTAACCGGTGCGTGGGTGTGACGCCATGTCTTAAC
AATAAACGACTCTCGGCAACGGATATCTCGGCTCTCGCATCGATGAAGAACGTAGCGAAA
TGCGATACTTGGTGTGAATTGCAGAATCCCGTGAACC-ATCGAGTCTTTGAACGCAAGTT
GCGCCCGAAGCCTTCTGGCTAAGGGCACGTCTGCCTGGGCGTCACGCATCGCGTCTCCCC
CTCACCACCTTGTGTGGAAGGGGAAGGAGGATGGCTTCCCGTCCCTCACCGGGGACGGTT
GGCCTAAAATTGGAGCCAGAGGCATCGAGCTGCTGTGGCGATAGGTGGTGAACAAGGCTT
CGGCCGCGCAAGCAACCCGTCATGCAGCACTTTGCCGATT--TGAGCTCGTAGGACCCTG
TGATGTTGCCTTGYTGCAACTGAAAACGCTGCGACCCCAGGTCAGGCGGGGCTACCCGCT
GAATTTAAGCATATCAATAAGCGGAGGAAAAGAAACTTACAAGGATTCCCCTAGTAACGG
CGAGCGAACCGGGAATAGCCCAGCTTTAAAATCGGGTGGCTTTGTTGCCCGAATTGTAGT
CTGGAGAAGCGTCCTCTGCGGCGGACCGGGCCCAAGTCCCCTGGAAAGGGGCGCCAGAGA
GGGTGAGAGCCCACCGATAGTCAACGCGAGCACGACCGTCGTTCAATTTGAGCAACAACT
CGTAATCGGGACAATGATTAGATCAACACCCGCTCAATGTTCCACATCCCAAAGAACTRC
TAGGGACCATTGGCCACTCCACCACATCATTTTACGCGGGTGGGTGGACAACGGACCTAG
CATGAATAGTCCACCCGACACCCCCAAGGGAATGTCAAGCGGAAAWTTTTAGGATGAGAC
ATCTTAATTCCGTACCGAAGGCATTGAACACAAGAAAA-CCATCTTAGCCCAAGGCCA-C
AAGAGCACTTGTGGCAAAGAATGAAGGGGGTCGCCGATCAACGGTTCGCTGCACAAGCAG
AGAGCCCGCCAACCCAAGCAAACCGATTGCCACTCACGCGCTTCRCGAAACACTACGCCA
GGATCGTTTCCCCTCACCCACATGACCACAATGTAGTCCCCAT
Mc_stellata_43626
TGTCGAACTGCCCAGCAGAACGACCAGCGAACATGTTCATCATTCACGGGCGTAGGGGCG
TTGCTCGGTGCCTTGTGCTTCAGCTCACCCCTTGCCTGCGCCGAGCCGCATCCACTTCTG
TGGTGTTGCTACGGCAAACCAACGAACCCCGGCGCGAAAAGCGTCAAGGATCATAAACTT
AATGTGTGCTCTATCCCCGSCCCGGTTAACCGGTGCGTGGGTGTGACGCCATGTCTTAAC
AATAAACGACTCTCGGCAACGGATATCTCGGCTCTCGCATCGATGAAGAACGTAGCGAAA
TGCGATACTTGGTGTGAATTGCAGAATCCCGTGAACC-ATCGAGTCTTTGAACGCAAGTT
GCGCCCGAAGCCTTCTGGCTAAGGGCACGTCTGCCTGGGCGTCACGCATCGCGTCTCCCC
CTCRCCACCTCGTGTGGAAGGGGAAGGAGGATGGCTTCCCGTCCCTCACCGGGGGCGGTT
GGCCTAAAATTGGAGCCAGAGGCATCGAGCTGTTGTGGCGATAGGTGGTGAACAAGGCTT
CGGCCGCGCAAGCAACCCGTCATGCAGCACTTTGCCGATT--TGAGCTCGTAGGACCTTG
TGACGTTGCCTTGTTGCAACTGAAAACGCTGCGACCCCAGGTCAGGCGGGGCTACCCGCT
GAATTTAAGCATATCAATAAGCGGAGGAAAAGAAACTTACAAGGATTCCCCTAGTAACGG
CGAGCGAACCGGGAATAGCCCAGCTTTAAAATCGGGTGGCTTTGTTGCCCGAATTGTAGT
CTGGAGAAGCGTCCTCTGCGGCGGACCGGGCCCAAGTCCCCTGGAAAGGGGCGCCAGAGA
GGGTGAGAGCCCACCGATAGTCAACGCGCGCACGACCGTCGTTCAATTTGAGCAACAACT
CGTAATCGGGACAATGATTAGATCAACACCCGCTCAATGTTCCACATCCCAAAGAACTRC
TAGGGACCATTGGCCATTCCACCACATCATTTTACGCGGGTGGGTGGACAACGGACCTAG
CATGAATAGTCCACCCGACACCCCCAAGGGAATGTCAAGCGGAAAWTTTTAGGATGAGAC
ATCTTAATTCCGTACCGAAGGCATTGAACACAAGAAAA-CCATCTTAGCCCAAGGCCAAC
AAGAGCACTTGTGGCAAAGAATGAAGGGGGTCGCCGATCAACGGTTCGCTGCACAAGCAG
AGAGCCCGCCAACCCAAGCAAACCGATTRCCACTCACGCGCTTCACGAAACACTACGCCA
GGATCGTTTCCCCTCACCCACATGACCACAATGTAGTCCCCAT
Mc_stellata_61429
TGTCGAACTGCCCAGCAGAACGACCAGCGAACATGTTCATCATTCACGGGCGTAGGGGCG
TTGCTCGGTGCCTTGTGCTTCAGCTCACCCCTTGCCTGCGCCGAGCCGCWTCCACTTCTG
TGGTGTTGCTACGGCAAACCAACGAACCCCGGCGCGAAAAGCGTCAAGGATCATAAACTT
AATGTGTGCTCTATCCCCGSCCCGGTTAACCGGTGCGTGGGTGTGACGCCATGTCTTAAC
AATAAACGACTCTCGGCAACGGATATCTCGGCTCTCGCATCGATGAAGAACGTAGCGAAA
TGCGATACTTGGTGTGAATTGCAGAATCCCGTGAACC-ATCGAGTCTTTGAACGCAAGTT
GCGCCCGAAGCCTTCTGGCTAAGGGCACGTCTGCCTGGGCGTCACGCATCGCGTCTCCCC
CTCRCCACCTCGTGTGGAAGGGGAAGGAGGATGGCTTCCCGTCCCTCACCGGGGRCGGTT
GGCCTAAAATTGGAGCCAGAGGCATCGAGCTGTTGTGGCGATAGGTGGTGAACAAGGCTT
CGGCCGCGCAAGCAACCCGTCATGCAGCACTTTGCCGATT--TGAGCTCGTAGGACCCTG
TGACGTTGCCTTGTTGCAACTGAAAACGCTGCGACCCCAGGTCAGGCGGGGCTACCCGCT
GAATTTAAGCATATCAATAAGCGGAGGAAAAGAAACTTACAAGGATTCCCCTAGTAACGG
CGAGCGAACCGGGAATAGCCCAGCTTTAAAATCGGGTGGCTTTGTTGCCCGAATTGTAGT
CTGGAGAAGCGTCCTCTGCGGCGGACCGGGCCCAAGTCCCCTGGAAAGGGGCGCCAGAGA
GGGTGAGAGCCCACCGATAGTCAACGCGCGCACGACCGTCGTTCAATTTGAGCAACAACT
CGTAATCGGGACAATGATTAGATCAACACCCGCTCAATGTTCCACATCCCAAAGAACTGC
TAGGGACCATTGGCCATTCCACCACATCATTTTACGCGGGTGGGTGGACAACGGACCTAG
CATGAATAGTCCACCCGACACCCCCAAGGGAATGTCAAGCGGAAAWTTTTAGGATGAGAC
ATCTTAATTCCGTACCGAAGGCATTGAACACAAGAAAA-CCATCTTAGCCCAAGGCCAAC
AAGAGCACTTGTGGCAAAGAATGAAGGGGGTCGCCGATCAACGGTTCGCTGCACAAGCAG
AGAGCCCGCCAACCCAAGCAAACCGATTRCCACTCACGCGCTTCRCGAAACACTACGCCA
GGATCGTTTCCCCTCACCCACATGACCACAATGTAGTCCCCAT
Mc_saxifraga_subsptmolea_066608
TGTCGAACTGCCCAGCAGAACGACCAGCGAACACGTTAATCATTCACGGGCGTAGGGGTG
TTGCTCGGTGCCTTATGCTTCAGCTCACCCCTTGCYTGCGCCGAGCCGCATCCACTTCTG
TGGTGTTGCTATGGCAAATCAACGAACCCCGGCGCGAAAAGCGTCAAGGATCATAAACTT
ATTGTGTGCTCTATCCCCTGCCCGGTTAGCCGGTGCATGGGTGTGACGCCATGTCTTAAC
AATAAACGACTCTCGGCAACGGATATCTCGGCTCTCGCATCGATGAAGAACGTAGCGAAA
TGCGATACTTGGTGTGAATTGCAGAATCCCGTGAACC-ATCGAGTCTTTGAACGCAAGTT
GCGCCCGAAGCCTTCTGGCTAAGGGCACGTCTGCCTGGGCGTCACGCATCGCGTCTCCCC
CTCACCACCTTGTGTGGAAGGGGAAGGAGGATGGCTTCCCGTCCCTCACCGGGGGCGGTT
GGCCTAAAATTGGAGCCAGAGGCGTCGAGCTGTTGTGGCGATAGGTGGTGAACAAGGCTT
CGGCCGCGAAAGCAACCCGTCATGCAGCACTTTGTCGATTTTTGAGCTCGTAGGACCTTG
TGATGTTGCCTTGTTGCAACTAAAAACGCTGCGACCCCAGGTCAGGCGGGGCTACCCGCT
GAATTTAAGCATATCAATAAGCGGAGGAAAAGAAACTTACAAGGATTCCCCTAGTAACGG
CGAGCGAACCGGGAATAGCCCAGCTTTAAAATCGGGTGGCTCTGTTGCCCGAATTGTAGT
CTGGAGAAGCGTCCTCTGCGGCGGACCGGGCCCAAGTCCCCTGGAAAGGGGCGCCAGAGA
GGGTGAGAGCCCACCGATAGTCAACGCGCGCACAACCGTCGTTCAATTTGAGCAACAACT
CATAATCGGGACAATGATTAGATCAACACCCGCTCAATGTTCCACATCCCAAAGAACTAC
TAGGGACCATTGGCCATTCCACCACATCATTTTACGCGGGTGGGTGGACAACGGACCTAG
CGTGAAAAGTCCACCCGACGCCCCCAAGGGAACGTCAAGCGGAAATTTTTAGGATGAGGC
AACTTAATTCCGTACCGAAGGCATTGAACACAAGAAAAACCATCTTAGCCCAAGGCCAAC
AGGAGCACTTGTGGCAAAGAATGAAGGGGGTTGCCGATCAACGGTTCGCTGCACAAGCAG
AGAGCCCGCCAACCCAAGCAAACCGATTACCACTCACGCGCTTCACGAAACACTATGCCA
GGATCGTTTCCCCTCACCCACATGACTACAATGTAATCCCCAT
Minuartia_recurva_subsp_condensata_63095
TGTCGAACTGCCCAGCAGAACGACCAGCGAACATGTTAATCAATCACGGGCGTAGGTTTG
TTGCTCGGGGCCTTGTGCTTCCGCTCATCCCTTGTCTGCGCCGTGCGGCATCCAATTGTT
GGAGGCTTGTACGACAAATCAACKAACCCCGGCGCGAAAAGCGTCAAGGAACATAAACAT
AATGTGTGCTCTATCCTATGCCCGGTTACCCGGTGCATGGGTTTGATGCCATGTCTTAAC
AATAAACGACTCTCGGCAACGGATATCTCGGCTCTCGCATCGATGAAGAACGTAGCGAAA
TGCGATACTTGGTGTGAATTGCAGAATCCCGTGAACC-ATCGAGTCTTTGAACGCAAGTT
GCGCCCGAAGCCTTCTAGCTAAGGGCACGTCTGCCTGGGCGTCACACATCGCGTCTCCCA
-ACATCACCACGTGTGSATGGGGGAGGAGGATGGCTTCCCGTCCCTCACCGGGGACGGTT
GGCCTAAAATTGGAGCCGAAGGCATTGAGCTGCCGTGGCGATAGGTGGTGAACAAGGCTT
ACGCCGTGCAAGCAACCCGTCACGCAACACTCTGCCAATT--TGAGCTCGTAGGACCCTA
TGACGTTGCTTTGCCGCAACTAAAAACGCTGCGACCCCAGGTCAGGCGGGGCTACCCGCT
GAATTTAAGCATATCAATAAGCGGAGGAAAAGAAACTTACAAGGATTCCCTTAGTAACGG
CGAGCGAACCGGGAATAGCCCAGCTTTAAAATCRGGTGGCTATGTTGCCTGAATTGTAGT
CTGGAGAAGCGTCCTCTGCGGCGGACCGGGCCCAAGTCCCCTGGAAAGGGGCGCCAGAGA
GGGTGAGAGCCC------------------------------------------------
------------------------------------------------------------
------------------------------------------------------------
------------------------------------------------------------
------------------------------------------------------------
------------------------------------------------------------
------------------------------------------------------------
-------------------------------------------
;
END;
