# Supplementary material for: Relationships within Mcneillia Indicate a Complex Evolutionary History and Reveal a New Species of Minuartiella (Caryophyllaceae, Alsinoideae)
Source: Plants (Basel). 2022 Aug 15;11(16):2118. doi: 10.3390/plants11162118 (PMC9414604; doi:10.3390/plants11162118)
Supplement: Supplementary file 1 [file plants-11-02118-s001.zip › Data S2.txt]

#NEXUS
BEGIN DATA;
	DIMENSIONS NTAX=27 NCHAR=3265;
	FORMAT DATATYPE=DNA MISSING=N GAP=-;
MATRIX
clandestina_biokovo_E2
TAAGTTTACAAGTCATTTTCGGATGTAATTGAAGGAAAAGAGGGACGATTTCGTGAGACT
TTACTTGGTAAACGGGTCGATTATTCAGGTCGTTCCGTCATTGTCGTAGGCCCTTCACTT
TCATTACATCGGTGTGGATTGCCTCGTGAAATTGCAATAGAGCTCTTCCAGACATTTGTA
ATTCGTGGTCTAATTCGACAACATCTGGCTTCGAACATAGGAGTTGCTAAAAGTAAAATT
CGGGAAAAAGAACCTATTATATGGAAAATACTTCAGGAAGTTATGCGGGGGCATCCTATA
TTGTTAAATAGAGCGCCTACTCTGCATAGATTAGGCATACAGGCGTTCCAACCCATTTTA
GTCGAAGGGCGCGCAATTTGTTTACATCCATTAGTTTGTAAAGGATTTAACGCAGACTTT
GATGGCGATCAAATGGCTGTTCATGTACCTTTATCTTTAGAACTTATATCCATCATTCTC
GAATAAAGGATGCTCTTGACTCGACATCTTTTGCTCTGTTCCACTCGAACCCCATTTGTT
GGGGTGTAATAGAAATAGTATATGATGGAGCTCGAGTCGAAAGTTGGGCTAGTTCTCAAG
GGAGAGGGGTCTAGGGTTAGTGTCAATCAAACGAATAAGTTGTTCCAACTTCGTAAGTTA
TCTTTGATAGAGAAATCGAAAGGATAAAAATCAAGCTAATTTGAAATCCCCAAGGAAATT
TTGATAAAACTTTTTCGATTCAATTTATATATCGTGCGGAAGTCCGCCATTTATATGATT
AGATTCTTTGATAGAAATAAACAACAAAAAAGGTATGTTGCTGCCATTTTTGAAACGATT
AAAAATCAACGAAGTAATGTCTAAACCCAATGATTCAAAAAACAAGATAAAGGCTTCCGG
AACAAGGAAATACTCTTTTTAATTTAATTGTCGCAACAATTGGATTTGGATCAGAATACC
GAGTTAAAATCGATTATAAATGAAACAAAGGGTATTTGAGACTGCTCAATAAATGAGAAA
TGCCAAAGGATTTTTT-CTTTTGAGCTATTTGAAAGTTATTCAACTTGAGTTATGAGTAT
ACAAATGATTTTTTTGAGGAAAGTAAAGGGCTAAATTCTTAGTTAAATTTATTTTCATTT
GATGATTTTATGGACTTATTGGATTGGTCATTATAAGTTTGATAT------CCATAACTT
TGAATCATTTTTCTCGAGCCGTACGAGGAGAAAACTTCCTATACGTTCCAAGGGGGGATT
AGAGGTCGTCATGTTCCTCCCTC---TTTTTTTTCAA-ATAGGAAGCATTTTTCTCTTAT
CACAAGTCTTATCATATATATGATAGATGGACAAAAAAATAGCTTTGATTTGAGCAAGTA
GTACTCAGTTGAGTAATTCACAATCCATAATTATTACATTATTTT--AT-----------
----ATTTTATTACTTGTTTTATTTT-ATAAAACTTAAAGTCAAATTATATACTAAAGTT
CTTCTTTTTGAAGA---------TTCCGTTACCTCTATAA-GACTTTGTAATACTTTTCA
TTTGACTAATTGACACAGACCCAACCTATCTCATAAAATGGGGAGATGATGCACCAGTAA
AGGAGAATGGTCGGGATAGCTCAGCTGGTAGAGCAGAGGACTGAAAATCCTCGTGTCACC
TGCTATTGAAGTTCCATCTACAAATGGCTAAAAGTTTTTTTT-----AGT---TTAGTAT
ATACGGGTTTTGGTTTTTAAAGTAAAGGGGCAATA-CTAATTTCTTGTTCTATCCAGAAA
TTTTTTATTGCCCCTTTACGAGGTAGTTTTATTAGATAATAATTTTTATTTCTTTACTCC
AATCCGTAATTTTACCATTTTTTCTACGAAAAAGACTTTACATTAATGTCAATTCTTTTT
TTT-----CTTGAATTAAGAATTAACCAAAGTTCAACTTACGAATTAAGAGTTTTTTTTA
AGTCCCTAGCAAAGGGGCGGATGTAGCCAAGTGGATCAAGGCAGTGGATTGTGAATCCAC
CATGCGCGAATAATAGCCCTTTTTTATTCAATCGTCGAGATTAATTCAATACAATATCTT
TTTTAATTGTGTTTGAGGAAACATTAAAATTTTTAA--ATTGGATAAATAAAAGATAATT
TGCAAATTGAAATTTTCTTTTAAGTCTATTTTAGAGTACTACTTTAATTTGTCAATAGAC
TTTCGTGTATTTTATGTTTGGAACTTAGT-TATC-----TATAACTA-------ATAGTA
TTATGTCTCTCCCTCAGTGGATAGACCACAATTTTTTTT--CGTTTTCATTTGGTAATGA
TAAATGCCTTTTTT----ATCTGATTTCAAATTTCTCTTATTTCAAAACGAGTAAATAAC
AAATACAT----GGATCCTTTGAATATGAATACATAAAAATAGACTTTTTTGTATCAGAA
TTTCAGTATGGCACCCAATTCATCTTTCTTAAATAGATATTTTTATATCCAAAAATGAAT
AAAACAATAGAATAGATAGGATATTTTCGTTGTCTATAGGTTATTTTATGTTTCAACAAA
TTGATTGAATATTGAACTGAATATATCATATATGCAAAGTTTTTCAATTATCGAATCATG
AATAGTCATTGGTTCAGTTAAGACAGTTGTTACATAGATTAGATATGTAATTTTAGTAAT
GTTACCTTTGTATAA--TTTTTTTTCATTTCTTAATTAACATTTGTGTTATCCAAATTAC
AAACAATTCTAATTTAGAATAAGACGACATCCCCATAGAGATAACAGAAATCCACCTTTT
TTTTGAACTCAACCTTAAAAAAATAGATATTTTAGTATTACTAATAAATAAAAA-AAAGT
TTATTTTCGGGGGATGCAAAAAAAGAACTAACTTCCTTCTTCCTTCTATCATTATAGATG
ACTATATATTCATATATATAGCGGATGGATATATGATAGGTAAAGGGCAACTTTGTTTAA
TTCTTAATTCAAAGTCATGTAATCTCTAACCCCAT-CTTGCCTAAATACTCGACTTTATT
TGCGTGTCATTTGAACCCTTAATTAATTTGTGAAATATGTGATATCATCTTTGATTCTAA
TCGTTAGCAACAGGAGTCAAACTCTAGCCAACCTTACACTTT-ATAAAC------AGAAA
AGAAAAAAGACAAATTTTCTATTTATTATTAAATATAAACTATACTATAAATATAATTAC
AGACGCTCTGGACGAAAGGATTCGA
clandestina_biokovo_E4
TAAGTTTACAAGTCATTTTCGGATGTAATTGAAGGAAAAGAGGGACGATTTCGTGAGACT
TTACTTGGTAAACGGGTCGATTATTCAGGTCGTTCCGTCATTGTCGTAGGCCCTTCACTT
TCATTACATCGGTGTGGATTGCCTCGTGAAATTGCAATAGAGCTCTTCCAGACATTTGTA
ATTCGTGGTCTAATTCGACAACATCTGGCTTCGAACATAGGAGTTGCTAAAAGTAAAATT
CGGGAAAAAGAACCTATTATATGGAAAATACTTCAGGAAGTTATGCGGGGGCATCCTATA
TTGTTAAATAGAGCGCCTACTCTGCATAGATTAGGCATACAGGCGTTCCAACCCATTTTA
GTCGAAGGGCGCGCAATTTGTTTACATCCATTAGTTTGTAAAGGATTTAACGCAGACTTT
GATGGCGATCAAATGGCTGTTCATGTACCTTTATCTTTAGAACTTATATCCATCATTCTC
GAATAAAGGATGCTCTTGACTCGACATCTTTTGCTCTGTTCCACTCGAACCCCATTTGTT
GGGGTGTAATAGAAATAGTATATGATGGAGCTCGAGTCGAAAGTTGGGCTAGTTCTCAAG
GGAGAGGGGTCTAGGGTTAGTGTCAATCAAACGAATAAGTTGTTCCAACTTCGTAAGTTA
TCTTTGATAGAGAAATCGAAAGGATAAAAATCAAGCTAATTTGAAATCCCCAAGGAAATT
TTGATAAAACTTTTTCGATTCAATTTATATATCGTGCGGAAGTCCGCCATTTATATGATT
AGATTCTTTGATAGAAATAAACAACAAAAAAGGTATGTTGCTGCCATTTTTGAAACGATT
AAAAATCAACGAAGTAATGTCTAAACCCAATGATTCAAAAAACAAGATAAAGGCTTCCGG
AACAAGGAAATACTCTTTTTAATTTAATTGTCGCAACAATTGGATTTGGATCAGAATACC
GAGTTAAAATCGATTATAAATGAAACAAAGGGTATTTGAGACTGCTCAATAAATGAGAAA
TGCCAAAGGATTTTTT-CTTTTGAGCTATTTGAAAGTTATTCAACTTGAGTTATGAGTAT
ACAAATGATTTTTTTGAGGAAAGTAAAGGGCTAAATTCTTAGTTAAATTTATTTTCATTT
GATGATTTTATGGACTTATTGGATTGGTCATTATAAGTTTGATAT------CCATAACTT
TGAATCATTTTTCTCGAGCCGTACGAGGAGAAAACTTCCTATACGTTCCAAGGGGGGATT
AGAGGTCGTCATGTTCCTCCCTC---TTTTTTTTCAA-ATAGGAAGCATTTTTCTCTTAT
CACAAGTCTTATCATATATATGATAGATGGACAAAAAAATAGCTTTGATTTGAGCAAGTA
GTACTCAGTTGAGTAATTCACAATCCATAATTATTACATTATTTT--AT-----------
----ATTTTATTACTTGTTTTATTTT-ATAAAACTTAAAGTCAAATTATATACTAAAGTT
CTTCTTTTTGAAGA---------TTCCGTTACCTCTATAA-GACTTTGTAATACTTTTCA
TTTGACTAATTGACACAGACCCAACCTATCTCATAAAATGGGGAGATGATGCACCAGTAA
AGGAGAATGGTCGGGATAGCTCAGCTGGTAGAGCAGAGGACTGAAAATCCTCGTGTCACC
TGCTATTGAAGTTCCATCTACAAATGGCTAAAAGTTTTTTTT-----AGT---TTAGTAT
ATACGGGTTTTGGTTTTTAAAGTAAAGGGGCAATA-CTAATTTCTTGTTCTATCCAGAAA
TTTTTTATTGCCCCTTTACGAGGTAGTTTTATTAGATAATAATTTTTATTTCTTTACTCC
AATCCGTAATTTTACCATTTTTTCTACGAAAAAGACTTTACATTAATGTCAATTCTTTTT
TTT-----CTTGAATTAAGAATTAACCAAAGTTCAACTTACGAATTAAGAGTTTTTTTTA
AGTCCCTAGCAAAGGGGCGGATGTAGCCAAGTGGATCAAGGCAGTGGATTGTGAATCCAC
CATGCGCGAATAATAGCCCTTTTTTATTCAATCGTCGAGATTAATTCAATACAATATCTT
TTTTAATTGTGTTTGAGGAAACATTAAAATTTTTAA--ATTGGATAAATAAAAGATAATT
TGCAAATTGAAATTTTCTTTTAAGTCTATTTTAGAGTACTACTTTAATTTGTCAATAGAC
TTTCGTGTATTTTATGTTTGGAACTTAGT-TATC-----TATAACTA-------ATAGTA
TTATGTCTCTCCCTCAGTGGATAGACCACAATTTTTTTT--CGTTTTCATTTGGTAATGA
TAAATGCCTTTTTT----ATCTGATTTCAAATTTCTCTTATTTCAAAACGAGTAAATAAC
AAATACAT----GGATCCTTTGAATATGAATACATAAAAATAGACTTTTTTGTATCAGAA
TTTCAGTATGGCACCCAATTCATCTTTCTTAAATAGATATTTTTATATCCAAAAATGAAT
AAAACAATAGAATAGATAGGATATTTTCGTTGTCTATAGGTTATTTTATGTTTCAACAAA
TTGATTGAATATTGAACTGAATATATCATATATGCAAAGTTTTTCAATTATCGAATCATG
AATAGTCATTGGTTCAGTTAAGACAGTTGTTACATAGATTAGATATGTAATTTTAGTAAT
GTTACCTTTGTATAA--TTTTTTTTCATTTCTTAATTAACATTTGTGTTATCCAAATTAC
AAACAATTCTAATTTAGAATAAGACGACATCCCCATAGAGATAACAGAAATCCACCTTTT
TTTTGAACTCAACCTTAAAAAAATAGATATTTTAGTATTACTAATAAATAAAAA-AAAGT
TTATTTTCGGGGGATGCAAAAAAAGAACTAACTTCCTTCTTCCTTCTATCATTATAGATG
ACTATATATTCATATATATAGCGGATGGATATATGATAGGTAAAGGGCAACTTTGTTTAA
TTCTTAATTCAAAGTCATGTAATCTCTAACCCCAT-CTTGCCTAAATACTCGACTTTATT
TGCGTGTCATTTGAACCCTTAATTAATTTGTGAAATATGTGATATCATCTTTGATTCTAA
TCGTTAGCAACAGGAGTCAAACTCTAGCCAACCTTACACTTT-ATAAAC------AGAAA
AGAAAAAAGACAAATTTTCTTTTTATTATTAAATATAAACTATACTATAAATATAATTAC
AGACGCTCTGGACGAAAGGATTCGA
clandestina_durmitor_C1
TAAGTTTACAAGTCATTTTCGGATGTAATTGAAGGAAAAGAGGGACGATTTCGTGAGACT
TTACTTGGTAAACGGGTCGATTATTCAGGTCGTTCCGTCATTGTCGTAGGCCCTTCACTT
TCATTACATCGGTGTGGATTGCCTCGTGAAATTGCAATAGAGCTCTTCCAGACATTTGTA
ATTCGTGGTCTAATTCGACAACATCTGGCTTCGAACATAGGAGTTGCTAAAAGTAAAATT
CGGGAAAAAGAACCTATTATATGGAAAATACTTCAGGAAGTTATGCGGGGGCATCCTATA
TTGTTAAATAGAGCGCCTACTCTGCATAGATTAGGCATACAGGCGTTCCAACCCATTTTA
GTCGAAGGGCGCGCAATTTGTTTACATCCATTAGTTTGTAAAGGATTTAACGCAGACTTT
GATGGCGATCAAATGGCTGTTCATGTACCTTTATCTTTAGAACTTATATCCATCATTCTC
GAATAAAGGATGCTCTTGACTCGACATCTTTTGCTCTGTTCCACTCGAACCCCATTTGTT
GGGGTGTAATAGAAATAGTATATGATGGAGCTCGAGTCGAAAGTTGGGCTAGTTCTCAAG
GGAGAGGGGTCTAGGGTTAGTGTCAATCAAACGAATAAGTTGTTCCAACTTCGTAAGTTA
TCTTTGATAGAGAAATCGAAAGGATAAAAATCAAGCTAATTTGAAATCCCCAAGGAAATT
TTGATAAAACTTTTTCGATTCAATTTATATATCGTGCGGAAGTCCGCCATTTATATGATT
AGATTCTTTGATAGAAATAAACAACAAAAAAGGTATGTTGCTGCCATTTTTGAAACGATT
AAAAATCAACGAAGTAATGTCTAAACCCAATGATTCAAAAAACAAGATAAAGGCTTCCGG
AACAAGGAAATACTCTTTTTAATTTAATTGTCGCAACAATTGGATTTGGATCAGAATACC
GAGTTAAAATCGATTATAAATGAAACAAAGGGTATTTGAGACTGCTCAATAAATGAGAAA
TGCCAAAGGATTTTTT-CTTTTGAGCTATTTGAAAGTTATTCAACTTGAGTTATGAGTAT
ACAAATGATTTTTTTGAGGAAAGTAAAGGGCTAAATTCTTAGTTAAATTTATTTTCATTT
GATGATTTTATGGACTTATTGGATTGGTCATTATAAGTTTGATAT------CCATAACTT
TGAATCATTTTTCTCGAGCCGTACGAGGAGAAAACTTCCTATACGTTCCAAGGGGGGATT
AGAGGTCGTCATGTTCCTCCCTC---TTTTTTTTCAA-ATAGGAAGCATTTTTCTCTTAT
CACAAGTCTTATCATATATATGATAGATGGACAAAAAAATAGCTTTGATTTGAGCAAGTA
GTACTCAGTTGAGTAATTCACAATCCATAATTATTACATTATTTT--AT-----------
----ATTTTATTACTTGTTTTATTTT-ATAAAACTTAAAGTCAAATTATATACGAAAGTT
CTTCTTTTTGAAGA---------TTCCGTTACCTCTATAA-GACTTTGTAATACTTTTCA
TTTGACTAATTGACACAGACCCAACCTATCTCATAAAATGGGGAGATGATGCACCAGTAA
AGGAGAATGGTCGGGATAGCTCAGCTGGTAGAGCAGAGGACTGAAAATCCTCGTGTCACC
TGCTATTGAAGTTCCATCTACAAATGGCTAAAAGTTTTTTTT-----AGT---TTAGTAT
ATACGGGTTTTGGTTTTTAAAGTAAAGGGGCAATA-CTAATTTCTTGTTCTATCCAGAAA
TTTTTTATTGCCCCTTTACGAGGTAGTTTTATTAGATAATAATTTTTATTTCTTTACTCC
AATCCGTAATTTTACCATTTTTTCTACGAAAAAGACTTTACATTAATGTCAATTCTTTTT
TTT-----CTTGAATTAAGAATTAACCAAAGTTCAACTTACGAATTAAGAGTTTTTTTTA
AGTCCCTAGCAAAGGGGCGGATGTAGCCAAGTGGATCAAGGCAGTGGATTGTGAATCCAC
CATGCGCGAATAATAGCCCTTTTTTATTCAATCGTCGAGATTAATTCAATACAATATCTT
TTTTAATTGTGTTTGAGGAAACATTAAAATTTTAAA--ATTGGATAAATAAAAGATAATT
TGCAAATTGAAATTTTCTTTTAAGTCTATTTTAGAGTACTACTTTAATTTGTCAATAGAC
TTTCGTGTATTTTATGTTTGGAACTTAGT-TATC-----TATAACTA-------ATAGTA
TTATGTCTCTCCCTCAGTGGATAGACCACAATTTTTTTT--CGTTTTCATTTGGTAATGA
TAAATGCCTTTTTTTTTTATCTGATTTCAAATTTCTCTTATTTCAAAACGAGTAAATAAC
AAATACAT----GGATCCTTTGAATATGAATACATAAAAATAGACTTTTTTGTATCAGAA
TTTCAGTATGGCACCCAATTCATCTTTCTTAAATAGATATTTTTATATCCAAAAATGAAT
AAAACAATAGAATAGATAGGATATTTTCGTTGTCTATAGGTTATTTTATGTTTCAACAAA
TTGATTGAATATTGAACTGAATATATCATATATGCAAAGTTTTTCAATTATCGAATCATG
AATAGTCATTGGTTCAGTTAAGACAGTTGTTACATAGATTAGATATGTAATTTTAGTAAT
GTTACCTTTGTATAA-TTTTTTTTTCATTTCTTAATTAACATTTGTGTTATCCAAATTAC
AAACAATTCTAATTTAGAATAAGACGACATCCCCATAGAGATAACAGAAATCCACCTTTT
TTTTGAACTCAACCTTAAAAAAATAGATATTTTAGTATTACTAATAAATAAAAA-AAAGT
TTATTTTCGGGGGATGCAAAAAAAGAACTAACTTCCTTCTTCCTTCTATCATTATAGATG
ACTATATATTCATATATATAGCGGATGGATATATGATAGGTAAAGGGCAACTTTTTTTAA
TTCTTAATTCAAAGTCATGTAATCTCTAACCCCAT-CTTGCCTAAATACTCGACTTTATT
TGCGTGTCATTTGAACCCTTAATTAATTTGTGAAATATGTGATATCATCTTTGATTCTAA
TCGTTAGCAACAGGAGTCAAACTCTAGCCAACCTTACACTTT-ATAAAC------AGAAA
AGAAAAAAGACAAATTTTCTTTTTATTATTAAATATAAACTATACTATAAATATAATTAC
AGACGCTCTGGACGAAAGGATTCGA
clandestina_gransasso_E3
TAAGTTTACAAGTCATTTTCGGATGTAATTGAAGGAAAAGAGGGACGATTTCGTGAGACT
TTACTTGGTAAACGGGTCGATTATTCAGGTCGTTCCGTCATTGTCGTAGGCCCTTCACTT
TCATTACATCGGTGTGGATTGCCTCGTGAAATTGCAATAGAGCTCTTCCAGACATTTGTA
ATTCGTGGTCTAATTCGACAACATCTGGCTTCGAACATAGGAGTTGCTAAAAGTAAAATT
CGGGAAAAAGAACCTATTATATGGAAAATACTTCAGGAAGTTATGCGGGGGCATCCTATA
TTGTTAAATAGAGCGCCTACTCTGCATAGATTAGGCATACAGGCGTTCCAACCCATTTTA
GTCGAAGGGCGCGCAATTTGTTTACATCCATTAGTTTGTAAAGGATTTAACGCAGACTTT
GATGGCGATCAAATGGCTGTTCATGTACCTTTATCTTTAGAACTTATATCCATCATTCTC
GAATAAAGGATGCTCTTGACTCGACATCTTTTGCTCTGTTCCACTCGAACCCCATTTGTT
GGGGTGTAATAGAAATAGTATATGATGGAGCTCGAGTCGAAAGTTGGGCTAGTTCTCAAG
GGAGAGGGGTCTAGGGTTAGTGTCAATCAAACGAATAAGTTGTTCCAACTTCGTAAGTTA
TCTTTGATAGAGAAATCGAAAGGATAAAAATCAAGCTAATTTGAAATCCCCAAGGAAATT
TTGATAAAACTTTTTCGATTCAATTTATATATCGTGCGGAAGTCCGCCATTTATATGATT
AGATTCTTTGATAGAAATAAACAACAAAAAAGGTATGTTGCTGCCATTTTTGAAACGATT
AAAAATCAACGAAGTAATGTCTAAACCCAATGATTCAAAAAACAAGATAAAGGCTTCCGG
AACAAGGAAATACTCTTTTTAATTTAATTGTCGCAACAATTGGATTTGGATCAGAATACC
GAGTTAAAATCGATTATAAATGAAACAAAGGGTATTTGAGACTGCTCAATAAATGAGAAA
TGCCAAAGGATTTTTTTCTTTTGAGCTATTTGAAAGTTATTCAACTTGAGTTATGAGTAT
ACAAATGATTTTTTTGAGGAAAGTAAAGGGCTAAATTCTTAGTTAAATTTATTTTCATTT
GATGATTTTATGGACTTATTGGATTGGTCATTATAAGTTTGATAT------CCATAACTT
TGAATCATTTTTCTCGAGCCGTACGAGGAGAAAACTTCCTATACGTTCCAAGGGGGGATT
AGAGGTCGTCATGTTCCTCCCTC----TTTTTTTCAA-ATAGGAAGCATTTTTCTCTTAT
CACAAGTCTTATCATATATATGATAGATGGACAAAAAAATAGCTTTGATTTGAGCAAGTA
GTACTCAGTTGAGTAATTCACAATCCATAATTATTACATTATTTT--AT-----------
----ATTTTATTACTTGTTTTATTTT-ATAAAACTTAAAGTCAAATTATATACTAAAGTT
CTTCTTTTTGAAGA---------TTCCGTTACCTCTATAA-GACTTTGTAATACTTTTCA
TTTGACTAATTGACACAGACCCAACCTATCTCATAAAATGGGGAGATGATGCACCAGTAA
AGGAGAATGGTCGGGATAGCTCAGCTGGTAGAGCAGAGGACTGAAAATCCTCGTGTCACC
TGCTATTGAAGTTCCATCTACAAATGGCTAAAAGTTTTTTTT----TAGT---TTAGTAT
ATACGGGTTTT------TAAAGTAAAGGGGCAATAAAAAATTTCTGGATAGAACAAGAAA
TTAG-TATTGCCCCTTTACGAGGTAGTTTTATTAGATAATAATTTTTATTTCTTTACTCC
AATCCGTAATTTTACCATTTTTCCTACGAAAAAGACTTTACATTAATGTCAATTCTTTTT
TTT-----CTTGAATTAAGAATTAACCAAAGTTCAACTTACGAATTAAGAGTTTTTTTTA
AGTCCCTAGCAAAGGGGCGGATGTAGCCAAGTGGATCAAGGCAGTGGATTGTGAATCCAC
CATGCGCGAATAATAGCCCTTTTTTATTCAATCGTCGAGATTAATTCAATACAATATCTT
TTTTAATTGTGTTTGAGGAAACATTAAAATTTTTAA--ATTGGATAAATAAAAGATAATT
TGCAAATTGAAATTTTCTTTTAAGTCTATTTTAGAGTACTACTTTAATTTGTCAATAGAC
TTTCGTGTATTTTATGTTTGGAACTTAGT-TATC-----TATAACTA-------ATAGTA
TTATGTCTCTCCCTCAGTGGATAGACCACAATTTTTTTT--CGTTTTCATTTGGTAATGA
TAAATGCCTTTTTT----ATCTGATTTCAAATTTCTCTTATTTCAAAACGAGTAAATAAC
AAATACATACATGGATCCTTTGAATATGAATACATAAAAATAGACTTTTTTGTATCAGAA
TTTCAGTACGGCACCCAATTCATCTTTCTTAAATAGATATTTTTATATCCAAAAATGAAT
AAAACAATAGAATAGATAGGATATTTTCGTTGTCTATAGGTTATTTTATGTTTCAACAAA
TTGATTGAATATTGAACTGAATATATCATATATGCAAAGTTTTTCAATTATCGAATCATG
AATAGTCATTGGTTCAGTTAAGACAGTTGTTACATAGATTAGATATGTAATTTTAGTAAT
GTTACCTTTGTATAA--TTTTTTTTCATTTCTTAATTAACATTTGTGTTATCCAAATTAC
AAACAATTCTAATTTAGAATAAGACGACATCCCCATAGAGATAACAGAAATCCACCTTTT
TTTTGAACTCAACCTTAAAA--------ATTTTAGTATTACTAATAAATAAAAA-AAAGT
TTATTTTCGGGGGATGCAAAAAAAGAACTAACTTCCTTCTTCCTTCTATCATTATAGATG
ACTATATATTCATATATATAGCGGATGGATATATGATAGGTAAAGGGCAACTTTTTTTAA
TTCTTAATTCAAAGTCATGTAATCTCTAACCCCAT-CTTGCCTAAATACTCGACTTTATT
TGCGTGTCATTTGAACCCTTAATTAATTTGTGAAATATGTGATATCATCTTTGATTCTAA
TCGTTAGCAACAGGAGTCAAACTCTAGCCAACCTTACACTTT-ATAAAC------AGAAA
AGAAAAAAGACAAATTTTCTTTTTATTATTAAATATAAACTATACTATAAATATAATTAC
AGACGCTCTGGACGAAAGGATTCGA
clandestina_mdeifiori_E1
TAAGTTTACAAGTCATTTTCGGATGTAATTGAAGGAAAAGAGGGACGATTTCGTGAGACT
TTACTTGGTAAACGGGTCGATTATTCAGGTCGTTCCGTCATTGTCGTAGGCCCTTCACTT
TCATTACATCGGTGTGGATTGCCTCGTGAAATTGCAATAGAGCTCTTCCAGACATTTGTA
ATTCGTGGTCTAATTCGACAACATCTGGCTTCGAACATAGGAGTTGCTAAAAGTAAAATT
CGGGAAAAAGAACCTATTATATGGAAAATACTTCAGGAAGTTATGCGGGGGCATCCTATA
TTGTTAAATAGAGCGCCTACTCTGCATAGATTAGGCATACAGGCGTTCCAACCCATTTTA
GTCGAAGGGCGCGCAATTTGTTTACATCCATTAGTTTGTAAAGGATTTAACGCAGACTTT
GATGGCGATCAAATGGCTGTTCATGTACCTTTATCTTTAGAACTTATATCCATCATTCTC
GAATAAAGGATGCTCTTGACTCGACATCTTTTGCTCTGTTCCACTCGAACCCCATTTGTT
GGGGTGTAATAGAAATAGTATATGATGGAGCTCGAGTCGAAAGTTGGGCTAGTTCTCAAG
GGAGAGGGGTCTAGGGTTAGTGTCAATCAAACGAATAAGTTGTTCCAACTTCGTAAGTTA
TCTTTGATAGAGAAATCGAAAGGATAAAAATCAAGCTAATTTGAAATCCCCAAGGAAATT
TTGATAAAACTTTTTCGATTCAATTTATATATCGTGCGGAAGTCCGCCATTTATATGATT
AGATTCTTTGATAGAAATAAACAACAAAAAAGGTATGTTGCTGCCATTTTTGAAACGATT
AAAAATCAACGAAGTAATGTCTAAACCCAATGATTCAAAAAACAAGATAAAGGCTTCCGG
AACAAGGAAATACTCTTTTTAATTTAATTGTCGCAACAATTGGATTTGGATCAGAATACC
GAGTTAAAATCGATTATAAATGAAACAAAGGGTATTTGAGACTGCTCAATAAATGAGAAA
TGCCAAAGGATTTTTTTCTTTTGAGCTATTTGAAAGTTATTCAACTTGAGTTATGAGTAT
ACAAATGATTTTTTTGAGGAAAGTAAAGGGCTAAATTCTTAGTTAAATTTATTTTCATTT
GATGATTTTATGGACTTATTGGATTGGTCATTATAAGTTTGATAT------CCATAACTT
TGAATCATTTTTCTCGAGCCGTACGAGGAGAAAACTTCCTATACGTTCCAAGGGGGGATT
AGAGGTCGTCATGTTCCTCCCTC----TTTTTTTCAA-ATAGGAAGCATTTTTCTCTTAT
CACAAGTCTTATCATATATATGATAGATGGACAAAAAAATAGCTTTGATTTGAGCAAGTA
GTACTCAGTTGAGTAATTCACAATCCATAATTATTACATTATTTT--AT-----------
----ATTTTATTACTTGTTTTATTTT-ATAAAACTTAAAGTCAAATTATATACTAAAGTT
CTTCTTTTTGAAGA---------TTCCGTTACCTCTATAA-GACTTTGTAATACTTTTCA
TTTGACTAATTGACACAGACCCAACCTATCTCATAAAATGGGGAGATGATGCACCAGTAA
AGGAGAATGGTCGGGATAGCTCAGCTGGTAGAGCAGAGGACTGAAAATCCTCGTGTCACC
TGCTATTGAAGTTCCATCTACAAATGGCTAAAAGTTTTTTTT----TAGT---TTAGTAT
ATATGGGTTTT------TAAAGTAAAGGGGCAATAAAAAATTTCTGGATAGAACAAGAAA
TTAG-TATTGCCCCTTTACGAGGTAGTTTTATTAGATAATAATTTTTATTTCTTTACTCC
AATCCGTAATTTTACCATTTTTCCTACGAAAAAGACTTTACATTAATGTCAATTCTTTTT
TTT-----CTTGAATTAAGAATTAACCAAAGTTCAACTTACGAATTAAGAGTTTTTTTTA
AGTCCCTAGCAAAGGGGCGGATGTAGCCAAGTGGATCAAGGCAGTGGATTGTGAATCCAC
CATGCGCGAATAATAGCCCTTTTTTATTCAATCGTCGAGATTAATTCAATACAATATCTT
TTTTAATTGTGTTTGAGGAAACATTAAAATTTTTAA--ATTGGATAAATAAAAGATAATT
TGCAAATTGAAATTTTCTTTTAAGTCTATTTTAGAGTACTACTTTAATTTGTCAATAGAC
TTTCGTGTATTTTATGTTTGGAACTTAGT-TATC-----TATAACTA-------ATAGTA
TTATGTCTCTCCCTCAGTGCATAGACCACAATTTTTTTT--CGTTTTCATTTGGTAATGA
TAAATGCCTTTTTT----ATCTGATTTCAAATTTCTCTTATTTCAAAACGAGTAAATAAC
AAATACAT----GGATCCTTTGAATATGAATACATAAAAATAGACTTTTTTGTATCAGAA
TTTCAGTACGGCACCCAATTCATCTTTCTTAAATAGATATTTTTATATCCAAAAATGAAT
AAAACAATAGAATAGATAGGATATTTTCGTTGTCTATAGGTTATTTTATGTTTCAACAAA
TTGATTGAATATTGAACTGAATATATCATATATGCAAGTTTTTTCAATTATCGAATCATG
AATAGTCATTGGTTCAGTTAAGACAGTTGTTACATAGATTAGATATGTAATTTTAGTAAT
GTTACCTTTGTATAA--TTTTTTTTCATTTCTTAATTAACATTTGTGTTATCCAAATTAC
AAACAATTCTAATTTAGAATAAGACGACATCCCCATAGAGATAACAGAAATCCACCTTTT
TTTTGAACTCAACCTTAAAA--------ATTTTAGTATTACTAATAAATAAAAA-AAAGT
TTATTTTCGGGGGATGCAAAAAAAGAACTAACTTCCTTCTTCCTTCTATCATTATAGATG
ACTATATATTCATATATATAGCGGATGGATATATGATAGGTAAAGGGCAACTTTTTTTAA
TTCTTAATTCAAAGTCATGTAATCTCTAACCCCAT-CTTGCCTAAATACTCGACTTTATT
TGCGTGTCATTTGAACCCTTAATTAATTTGTGAAATATGTGATATCATCTTTGATTCTAA
TCGTTAGCAACAGGAGTCAAACTCTAGCCAACCTTACACTTT-ATAAAC------AGAAA
AGAAAAAAGACAAATTTTCTTTTTATTATTAAATATAAACTATACTATAAATATAATTAC
AGACGCTCTGGACGAAAGGATTCGA
clandestina_sibillini_E5
TAAGTTTACAAGTCATTTTCGGATGTAATTGAAGGAAAAGAGGGACGATTTCGTGAGACT
TTACTTGGTAAACGGGTCGATTATTCAGGTCGTTCCGTCATTGTCGTAGGCCCTTCACTT
TCATTACATCGGTGTGGATTGCCTCGTGAAATTGCAATAGAGCTCTTCCAGACATTTGTA
ATTCGTGGTCTAATTCGACAACATCTGGCTTCGAACATAGGAGTTGCTAAAAGTAAAATT
CGGGAAAAAGAACCTATTATATGGAAAATACTTCAGGAAGTTATGCGGGGGCATCCTATA
TTGTTAAATAGAGCGCCTACTCTGCATAGATTAGGCATACAGGCGTTCCAACCCATTTTA
GTCGAAGGGCGCGCAATTTGTTTACATCCATTAGTTTGTAAAGGATTTAACGCAGACTTT
GATGGCGATCAAATGGCTGTTCATGTACCTTTATCTTTAGAACTTATATCCATCATTCTC
GAATAAAGGATGCTCTTGACTCGACATCTTTTGCTCTGTTCCACTCGAACCCCATTTGTT
GGGGTGTAATAGAAATAGTATATGATGGAGCTCGAGTCGAAAGTTGGGCTAGTTCTCAAG
GGAGAGGGGTCTAGGGTTAGTGTCAATCAAACGAATAAGTTGTTCCAACTTCGTAAGTTA
TCTTTGATAGAGAAATCGAAAGGATAAAAATCAAGCTAATTTGAAATCCCCAAGGAAATT
TTGATAAAACTTTTTCGATTCAATTTATATATCGTGCGGAAGTCCGCCATTTATATGATT
AGATTCTTTGATAGAAATAAACAACAAAAAAGGTATGTTGCTGCCATTTTTGAAACGATT
AAAAATCAACGAAGTAATGTCTAAACCCAATGATTCAAAAAACAAGATAAAGGCTTCCGG
AACAAGGAAATACTCTTTTTAATTTAATTGTCGCAACAATTGGATTTGGATCAGAATACC
GAGTTAAAATCGATTATAAATGAAACAAAGGGTATTTGAGACTGCTCAATAAATGAGAAA
TGCCAAAGGATTTTTTTCTTTTGAGCTATTTGAAAGTTATTCAACTTGAGTTATGAGTAT
ACAAATGATTTTTTTGAGGAAAGTAAAGGGCTAAATTCTTAGTTAAATTTATTTTCATTT
GATGATTTTATGGACTTATTGGATTGGTCATTATAAGTTTGATAT------CCATAACTT
TGAATCATTTTTCTCGAGCCGTACGAGGAGAAAACTTCCTATACGTTCCAAGGGGGGATT
AGAGGTCGTCATGTTCCTCCCTC----TTTTTTTCAA-ATAGGAAGCATTTTTCTCTTAT
CACAAGTCTTATCATATATATGATAGATGGACAAAAAAATAGCTTTGATTTGAGCAAGTA
GTACTCAGTTGAGTAATTCACAATCCATAATTATTACATTATTTT--AT-----------
----ATTTTATTACTTGTTTTATTTT-ATAAAACTTAAAGTCAAATTATATACTAAAGTT
CTTCTTTTTGAAGA---------TTCCGTTACCTCTATAA-GACTTTGTAATACTTTTCA
TTTGACTAATTGACACAGACCCAACCTATCTCATAAAATGGGGAGATGATGCACCAGTAA
AGGAGAATGGTCGGGATAGCTCAGCTGGTAGAGCAGAGGACTGAAAATCCTCGTGTCACC
TGCTATTGAAGTTCCATCTACAAATGGCTAAAAGTTTTTTTT----TAGT---TTAGTAT
ATACGGGTTTT------TAAAGTAAAGGGGCAATAAAAAATTTCTGGATAGAACAAGAAA
TTAG-TATTGCCCCTTTACGAGGTAGTTTTATTAGATAATAATTTTTATTTCTTTACTCC
AATCCGTAATTTTACCATTTTTCCTACGAAAAAGACTTTACATTAATGTCAATTCTTTTT
TTT-----CTTGAATTAAGAATTAACCAAAGTTCAACTTACGAATTAAGAGTTTTTTTTA
AGTCCCTAGCAAAGGGGCGGATGTAGCCAAGTGGATCAAGGCAGTGGATTGTGAATCCAC
CATGCGCGAATAATAGCCCTTTTTTATTCAATCGTCGAGATTAATTCAATACAATATCTT
TTTTAATTGTGTTTGAGGAAACATTAAAATTTTTAA--ATTGGATAAATAAAAGATAATT
TGCAAATTGAAATTTTCTTTTAAGTCTATTTTAGAGTACTACTTTAATTTGTCAATAGAC
TTTCGTGTATTTTATGTTTGGAACTTAGT-TATC-----TATAACTA-------ATAGTA
TTATGTCTCTCCCTCAGTGGATAGACCACAATTTTTTTT--CGTTTTCATTTGGTAATGA
TAAATGCCTTTTTT----ATCTGATTTCAAATTTCTCTTATTTCAAAACGAGTAAATAAC
AAATACATACATGGATCCTTTGAATATGAATACATAAAAATAGACTTTTTTGTATCAGAA
TTTCAGTACGGCACCCAATTCATCTTTCTTAAATAGATATTTTTATATCCAAAAATGAAT
AAAACAATAGAATAGATAGGATATTTTCGTTGTCTATAGGTTATTGTATGTTTCAACAAA
TTGATTGAATATTGAACTGAATATATCATATATGCAAAGTTTTTCAATTATCGAATCATG
AATAGTCATTGGTTCAGTTAAGACAGTTGTTACATAGATTAGATATGTAATTTTAGTAAT
GTTACCTTTGTATAA--TTTTTTTTCATTTCTTAATTAACATTTGTGTTATCCAAATTAC
AAACAATTCTAATTTAGAATAAGACGACATCCCCATAGAGATAACAGAAATCCACCTTTT
TTTTGAACTCAACCTTAAAA--------ATTTTAGTATTACTAATAAATAAAAA-AAAGT
TTATTTTCGGGGGATGCAAAAAAAGAACTAACTTCCTTCTTCCTTCTATCATTATAGATG
ACTATATATTCATATATATAGCGGATGGATATATGATAGGTAAAGGGCAACTTTTTTTAA
TTCTTAATTCAAAGTCATGTAATCTCTAACCCCAT-CTTGCCTAAATACTCGACTTTATT
TGCGTGTCATTTGAACCCTTAATTAATTTGTGAAATATGTGATATCATCTTTGATTCTAA
TCGTTAGCAACAGGAGTCAAACTCTAGCCAACCTTACACTTT-ATAAAC------AGAAA
AGAAAAAAGACAAATTTTCTTTTTATTATTAAATATAAACTATACTATAAATATAATTAC
AGACGCTCTGGACGAAAGGATTCGA
graminifolia_A2
TAAGTTTACAAGTCATTTTCGGATGTAATTGAAGGAAAAGAGGGACGATTTCGTGAGACT
TTACTTGGTAAACGGGTCGATTATTCAGGTCGTTCCGTCATTGTCGTAGGACCTTCACTT
TCATTACATCGGTGTGGATTGCCTCGTGAAATTGCAATAGAGCTCTTCCAGACATTTGTA
ATTCGTGGTCTAATTCGACAACATCTGGCTTCGAACATAGGAGTTGCTAAAAGTAAAATT
CGGGAAAAAGAACCTATTATATGGAAAATACTTCAGGAAGTTATGCGGGGGCATCCTATA
TTGTTAAATAGAGCGCCGACTCTGCATAGATTAGGCATACAGGCGTTCCAACCCATTTTA
GTCGAAGGGCGCGCAATTTGTTTACATCCATTAGTTTGTAAAGGATTTAACGCAGACTTT
GATGGCGATCAAATGGCTGTTCATGTACCTTTATCTTTAGAACTTATATCCATCATTCTC
GAATAAAGGATGCTCTTGACTCGACATCTTTTGCTCTGTTCCACTCGAACCCCATTTGTT
GGGGTGTAATAGAAATAGTATATGATGGAGCTCGAGTCGAAAGTTGGGCTAGTTCTCAAG
GGAGAGGGGTCTAGGGTTAGTGTCAATCAAACGAATAAGTTGTTCCAACTTCGTAAGTTA
TCTTTGATAGAGAAATCGAAAGGATAAAAATCAAGCTAATTTGAAATCCCCAAGGAAATT
TTGATAAAACTTTTTCGATTCAATTTATATATCGTGCGGAAGTCCGCCATTTATATGATT
AGATTCTTTGATAGAAATAAACAACAAAAAAGGTATGTTGCTGCCATTTTTGAAACGATT
AAAAATCAACGAAGTAATGTCTAAACCCAATGATTCAAAAAACAAGATAAAGGCTTCCGG
AACAAGGAAATACTCTTTTTAATTTAATTGTCGCAACAATTGGATTTGGATCAGAATACC
GAGTTAAAATCGATTATAAATGAAACAAAGGGTATTTGAGACTGCTCAATAAATGAGAAA
TGCCAAAGGATTTTTT-CTTTTGAGCTATTTGAAAGTTATTCAACTTGAGTTATGAGTAT
ACAAATGATTTTTTTGAGGAAAGTAAAGGGCTAAATTCTTAGTTAAATTTATTTTCATTT
GATGATTTTATGGACTTATTGGATTGGTCATTATAAGTTTGATAT------CCATAACTT
TGAATCATTTTTCTCGAGCCGTACGAGGAGAAAACTTCCTATACGTTCCAAGGGGGGATT
AGAGGTCGTCATGTTCCTCCCTC----TTTTTTTCAA-ATAGGAAGCATTTTTCTCTTAT
CACAAGTCTTATCATATATATGATAGATGGACAAAAAAATAGCTTTGATTTGAGCAAGTA
GTACTCAGTTGAGTAATTCACAATCCATAATTATTACATTATTTT--AT-----------
----ATTTTATTACTTGTTTTATTTT-ATAAAACTTAAAGTCAAATTATATACTAAAGTT
CTTCTTTTTGAAGA---------TTCCGTTACCTCTATAA-GACTTTGTAATACTTTTCA
TTTGACTAATTGACACAGACCCAACCTATCTCATAAAATGGGGAGATGATGCACCAGTAA
AGGAGAATGGTCGGGATAGCTCAGCTGGTAGAGCAGAGGACTGAAAATCCTCGTGTCACC
TGCTATTGAAGTTCCATCTACAAATGGCTAAAAGTTTTTTTT----TAGT---TTAGTAT
ATACGGGTTTTGGTTTTTAAAGTAAAGGGGCAATA-CTAATTTCTTGTTCTATCCAGAAA
TTTTTTATTGCCCCTTTACGAGGTAGTTTTATTAGATAATAATTTTTATTTCTTTACTCC
AATCCGTAATTTTACCATTTTTCCTACGAAAAAGACTTTACATTAATGTCAATTCTTTTT
TTT-----CTTGAATTAAGAATTAACCAAAGTTCAACTTACGAATTAAGAGTTTTTTTTA
AGTCCCTAGCAAAGGGGCGGATGTAGCCAAGTGGATCAAGGCAGTGGATTGTGAATCCAC
CATGCGCGAATAATAGCCCTTTTTTATTCAATCGTCGAGATTAATTCAATACAATATCTT
TTTTAATTGTGTTTGAGGAAACATTAAAATTTTTAA--ATTGGATAAATAAAAGATAATT
TGCAAATTGAAATTTTCTTTTAAGTCTATTTTAGAGTACTACTTTAATTTGTCAATAGAC
TTTCGTGTATTTTATGTTTGGAACTTAGT-TATC-----TATAACTA-------ATAGTA
TTATGTCTCTCCCTCAGTGGATAGACCACAATTTTTTTT--CGTTTTCATTTGGTAATGA
TAAATGCCTTTTTT----ATCTGATTTCAAATTTCTCTTATTTCAAAACGAGTAAATAAC
AAATACAT----GGATCCTTTGAATATGAATACATAAAAATAGACTTTTTTGTATCAGAA
TTTCAGTATGGCACCCAATTCATCTTTCTTAAATAGATATTTTTATATCCAAAAATGAAT
AAAACAATAGAATAGATAGGATATTTTCGTTGTCTATAGGTTATTTTATGTTTCAACAAA
TTGATTGAATATTGAACTGAATATATCATATATGCAAAGTTTTTCAATTATCGAATCATG
AATAGTCATTGGTTCAGTTAAGACAGTTGTTACATAGATTAGATATGTAATTTTAGTAAT
GTTACCTTTGTATAA--TTTTTTTTCATTTCTTAATTAACATTTGTCTTATCCAAATTAC
AAACAATTCTAATTTAGAATAAGACGACATCCCCATAGAGATAACAGAAATCCACCTTTT
TTTTGAACTCAACCTTAAAAAAATAGATATTTTAGTATTACTAATAAATAAAAATAAAGT
TTATTTTCGGGGGATGCAAAAAAAGAACTAACTTCCTTCTTCCTTCTATCATTATAGATG
ACTATATATTCATATATATAGCGGATGGATTTATGATAGGTAAAGGGCAACTTTTTTTAA
TTCTTAATTCAAAGTCATGTAATCTATAACCCCAT-CTTGCCTAAATACTCGACTTTATT
TGCGTGTCATTTGAACCCTTAATTAATTTGTGAAATATGTGATATCATCTTTGATTCTAA
TCGTTAGCAACAGGAGTCAAACTCTAGCCAACCTTACACTTT-ATAAAC------AGAAA
AGAAAAAAGACAAATTTTCTTTTTATTATTAAATATAAACTATACTATAAATATAATTAC
AGACGCTCTGGACGAAAGGATTCGA
graminifolia_C2
TAAGTTTACAAGTCATTTTCGGATGTAATTGAAGGAAAAGAGGGACGATTTCGTGAGACT
TTACTTGGTAAACGGGTCGATTATTCAGGTCGTTCCGTCATTGTCGTAGGACCTTCACTT
TCATTACATCGGTGTGGATTGCCTCGTGAAATTGCAATAGAGCTCTTCCAGACATTTGTA
ATTCGTGGTCTAATTCGACAACATCTGGCTTCGAACATAGGAGTTGCTAAAAGTAAAATT
CGGGAAAAAGAACCTATTATATGGAAAATACTTCAGGAAGTTATGCGGGGGCATCCTATA
TTGTTAAATAGAGCGCCGACTCTGCATAGATTAGGCATACAGGCGTTCCAACCCATTTTA
GTCGAAGGGCGCGCAATTTGTTTACATCCATTAGTTTGTAAAGGATTTAACGCAGACTTT
GATGGCGATCAAATGGCTGTTCATGTACCTTTATCTTTAGAACTTATATCCATCATTCTC
GAATAAAGGATGCTCTTGACTCGACATCTTTTGCTCTGTTCCACTCGAACCCCATTTGTT
GGGGTGTAATAGAAATAGTATATGATGGAGCTCGAGTCGAAAGTTGGGCTAGTTCTCAAG
GGAGAGGGGTCTAGGGTTAGTGTCAATCAAACGAATAAGTTGTTCCAACTTCGTAAGTTA
TCTTTGATAGAGAAATCGAAAGGATAAAAATCAAGCTAATTTGAAATCCCCAAGGAAATT
TTGATAAAACTTTTTCGATTCAATTTATATATCGTGCGGAAGTCCGCCATTTATATGATT
AGATTCTTTGATAGAAATAAACAACAAAAAAGGTATGTTGCTGCCATTTTTGAAACGATT
AAAAATCAACGAAGTAATGTCTAAACCCAATGATTCAAAAAACAAGATAAAGGCTTCCGG
AACAAGGAAATACTCTTTTTAATTTAATTGTCGCAACAATTGGATTTGGATCAGAATACC
GAGTTAAAATCGATTATAAATGAAACAAAGGGTATTTGAGACTGCTCAATAAATGAGAAA
TGCCAAAGGATTTTTT-CTTTTGAGCTATTTGAAAGTTATTCAACTTGAGTTATGAGTAT
ACAAATGATTTTTTTGAGGAAAGTAAAGGGCTAAATTCTTAGTTAAATTTATTTTCATTT
GATGATTTTATGGACTTATTGGATTGGTCATTATAAGTTTGATAT------CCATAACTT
TGAATCATTTTTCTCGAGCCGTACGAGGAGAAAACTTCCTATACGTTCCAAGGGGGGATT
AGAGGTCGTCATGTTCCTCCCTC----TTTTTTTCAA-ATAGGAAGCATTTTTCTCTTAT
CACAAGTCTTATCATATATATGATAGATGGACAAAAAAATAGCTTTGATTTGAGCAAGTA
GTACTCAGTTGAGTAATTCACAATCCATAATTATTACATTATTTT--AT-----------
----ATTTTATTACTTGTTTTATTTT-ATAAAACTTAAAGTCAAATTATATACTAAAGTT
CTTCTTTTTGAAGA---------TTCCGTTACCTCTATAA-GACTTTGTAATACTTTTCA
TTTGACTAATTGACACAGACCCAACCTATCTCATAAAATGGGGAGATGATGCACCAGTAA
AGGAGAATGGTCGGGATAGCTCAGCTGGTAGAGCAGAGGACTGAAAATCCTCGTGTCACC
TGCTATTGAAGTTCCATCTACAAATGGCTAAAAGTTTTTTTT----TAGT---TTAGTAT
ATACGGGTTTTGGTTTTTAAAGTAAAGGGGCAATA-CTAATTTCTTGTTCTATCCAGAAA
TTTTTTATTGCCCCTTTACGAGGTAGTTTTATTAGATAATAATTTTTATTTCTTTACTCC
AATCCGTAATTTTACCATTTTTCCTACGAAAAAGACTTTACATTAATGTCAATTCTTTTT
TTT-----CTTGAATTAAGAATTAACCAAAGTTCAACTTACGAATTAAGAGTTTTTTTTA
AGTCCCTAGCAAAGGGGCGGATGTAGCCAAGTGGATCAAGGCAGTGGATTGTGAATCCAC
CATGCGCGAATAATAGCCCTTTTTTATTCAATCGTCGAGATTAATTCAATACAATATCTT
TTTTAATTGTGTTTGAGGAAACATTAAAATTTTTAA--ATTGGATAAATAAAAGATAATT
TGCAAATTGAAATTTTCTTTTAAGTCTATTTTAGAGTACTACTTTAATTTGTCAATAGAC
TTTCGTGTATTTTATGTTTGGAACTTAGT-TATC-----TATAACTA-------ATAGTA
TTATGTCTCTCCCTCAGTGGATAGACCACAATTTTTTTT--CGTTTTCATTTGGTAATGA
TAAATGCCTTTTTT----ATCTGATTTCAAATTTCTCTTATTTCAAAACGAGTAAATAAC
AAATACAT----GGATCCTTTGAATATGAATACATAAAAATAGACTTTTTTGTATCAGAA
TTTCAGTATGGCACCCAATTCATCTTTCTTAAATAGATATTTTTATATCCAAAAATGAAT
AAAACAATAGAATAGATAGGATATTTTCGTTGTCTATAGGTTATTTTATGTTTCAACAAA
TTGATTGAATATTGAACTGAATATATCATATATGCAAAGTTTTTCAATTATCGAATCATG
AATAGTCATTGGTTCAGTTAAGACAGTTGTTACATAGATTAGATATGTAATTTTAGTAAT
GTTACCTTTGTATAA--TTTTTTTTCATTTCTTAATTAACATTTGTCTTATCCAAATTAC
AAACAATTCTAATTTAGAATAAGACGACATCCCCATAGAGATAACAGAAATCCACCTTTT
TTTTGAACTCAACCTTAAAAAAATAGATATTTTAGTATTACTAATAAATAAAAATAAAGT
TTATTTTCGGGGGATGCAAAAAAAGAACTAACTTCCTTCTTCCTTCTATCATTATAGATG
ACTATATATTCATATATATAGCGGATGGATTTATGATAGGTAAAGGGCAACTTTTTTTAA
TTCTTAATTCAAAGTCATGTAATCTATAACCCCAT-CTTGCCTAAATACTCGACTTTATT
TGCGTGTCATTTGAACCCTTAATTAATTTGTGAAATATGTGATATCATCTTTGATTCTAA
TCGTTAGCAACAGGAGTCAAACTCTAGCCAACCTTACACTTT-ATAAAC------AGAAA
AGAAAAAAGACAAATTTTCTTTTTATTATTAAATATAAACTATACTATAAATATAATTAC
AGACGCTCTGGACGAAAGGATTCGA
graminifolia_I3
TAAGTTTACAAGTCATTTTCGGATGTAATTGAAGGAAAAGAGGGACGATTTCGTGAGACT
TTACTTGGTAAACGGGTCGATTATTCAGGTCGTTCCGTCATTGTCGTAGGACCTTCACTT
TCATTACATCGGTGTGGATTGCCTCGTGAAATTGCAATAGAGCTCTTCCAGACATTTGTA
ATTCGTGGTCTAATTCGACAACATCTGGCTTCGAACATAGGAGTTGCTAAAAGTAAAATT
CGGGAAAAAGAACCTATTATATGGAAAATACTTCAGGAAGTTATGCGGGGGCATCCTATA
TTGTTAAATAGAGCGCCGACTCTGCATAGATTAGGCATACAGGCGTTCCAACCCATTTTA
GTCGAAGGGCGCGCAATTTGTTTACATCCATTAGTTTGTAAAGGATTTAACGCAGACTTT
GATGGCGATCAAATGGCTGTTCATGTACCTTTATCTTTAGAA------------------
------------------------------------------------------------
------------------------------------------------------------
------------------------------------------------------------
------------------------------------------------------------
------------------------------------------------------------
------------------------------------------------------------
------------------------------------------------------------
------------------------------------------------------------
------------------------------------------------------------
------------------------------------------------------------
------------------------------------------------------------
------------------------------------------------------------
------------------------------------------------------------
-GAGGTCGTCATGTTCCTCCCTC----TTTTTTTCAA-ATAGGAAGCATTTTTCTCTTAT
CACAAGTCTTATCATATATATGATAGATGGACAAAAAAATAGCTTTGATTTGAGCAAGTA
GTACTCAGTTGAGTAATTCACAATCCATAATTATTACATTATTTT--AT-----------
----ATTTTATTACTTGTTTTATTTT-ATAAAACTTAAAGTCAAATTATATACTAAAGTT
CTTCTTTTTGAAGA---------TTCCGTTACCTCTATAA-GACTTTGTAATACTTTTCA
TTTGACTAATTGACACAGACCCAACCTATCTCATAAAATGGGGAGATGATGCACCAGTAA
AGGAGAATGGTCGGGATAGCTCAGCTGGTAGAGCAGAGGACTGAAAATCCTCGTGTCACC
TGCTATTGAAGTTCCATCTACAAATGGCTAAAAGTTTTTTTT----TAGT---TTAGTAT
ATACGGGTTTTGGTTTTTAAAGTAAAGGGGCAATA-CTAATTTCTTGTTCTATCCAGAAA
TTTTTTATTGCCCCTTTACGAGGTAGTTTTATTAGATAATAATTTTTATTTCTTTACTCC
AATCCGTAATTTTACCATTTTTCCTACGAAAAAGACTTTACATTAATGTCAATTCTTTTT
TTT-----CTTGAATTAAGAATTAACCAAAGTTCAACTTACGAATTAAGAGTTTTTTTTA
AGTCCCTAGCAAAGGGGCGGATGTAGCCAAGTGGATCAAGGCAGTGGATTGTGAATCCAC
CATGCGCGAATAATAGCCCTTTTTTATTCAATCGTCGAGATTAATTCAATACAATATCTT
TTTTAATTGTGTTTGAGGAAACATTAAAATTTTTAA--ATTGGATAAATAAAAGATAATT
TGCAAATTGAAATTTTCTTTTAAGTCTATTTTAGAGTACTACTTTAATTTGTCAATAGAC
TTTCGTGTATTTTATGTTTGGAACTTAGT-TATC-----TATAACTA-------ATAGTA
TTATGTCTCTCCCTCAGTGGATAGACCACAATTTTTTTT--CGTTTTCATTTGGTAATGA
TAAATGCCTTTTTT----ATCTGATTTCAAATTTCTCTTATTTCAAAACGAGTAAATAAC
AAATACAT----GGATCCTTTGAATATGAATACATAAAAATAGACTTTTTTGTATCAGAA
TTTCAGTATGGCACCCAATTCATCTTTCTTAAATAGATATTTTTATATCCAAAAATGAAT
AAAACAATAGAATAGATAGGATATTTTCGTTGTCTATAGGTTATTTTATGTTTCAACAAA
TTGATTGAATATTGAACTGAATATATCATATATGCAAAGTTTTTCAATTATCGAATCATG
AATAGTCATTGGTTCAGTTAAGACAGTTGTTACATAGATTAGATATGTAATTTTAGTAAT
GTTACCTTTGTATAA--TTTTTTTTCATTTCTTAATTAACATTTGTCTTATCCAAATTAC
AAACAATTCTAATTTAGAATAAGACGACATCCCCATAGAGATAACAGAAATCCACCTTTT
TTTTGAACTCAACCTTAAAAAAATAGATATTTTAGTATTACTAATAAATAAAAATAAAGT
TTATTTTCGGGGGATGCAAAAAAAGAACTAACTTCCTTCTTCCTTCTATCATTATAGATG
ACTATATATTCATATATATAGCGGATGGATTTATGATAGGTAAAGGGCAACTTTTTTTAA
TTCTTAATTCAAAGTCATGTAATCTATAACCCCAT-CTTGCCTAAATACTCGACTTTATT
TGCGTGTCATTTGAACCCTTAATTAATTTGTGAAATATGTGATATCATCTTTGATTCTAA
TCGTTAGCAACAGGAGTCAAACTCTAGCCAACCTTACACTTT-ATAAAC------AGAAA
AGAAAAAAGACAAATTTTCTTTTTATTATTAAATATAAACTATACTATAAATATAATTAC
AGACGCTCTGGACGAAAGGATTCGA
hungarica_clu_G2
TAAGTTTACAAGTCATTTTCGGATGTAATTGAAGGAAAAGAGGGACGATTTCGTGAGACT
TTACTTGGTAAACGGGTCGATTATTCAGGTCGTTCCGTCATTGTCGTAGGCCCTTCACTT
TCATTACATCGGTGTGGATTGCCTCGTGAAATTGCAATAGAGCTCTTCCAGACATTTGTA
ATTCGTGGTCTAATTCGACAACATCTGGCTTCGAACATAGGAGTTGCTAAAAGTCAAATT
CGGGAAAAAGAACCTATTATATGGAAAATACTTCAGGAAGTTATGCGGGGGCATCCTATA
TTGTTAAATAGAGCGCCTACTCTGCATAGATTAGGCATACAGGCGTTCCAACCCATTTTA
GTCGAAGGGCGCGCAATTTGTTTACATCCATTAGTTTGTAAAGGATTTAACGCAGACTTT
GATGGCGATCAAATGGCTGTTCATGTACCTTTATCTTTAGAACTTATATCCATCATTCTC
GAATAAAGGATGCTCTTGACTCGACATCTTTTGCTCTGTTCCACTCGAACCCCATTTGTT
GGGGTGTAATAGAAATAGTATATGATGGAGCTCGAGTCGAAAGTTGGGCTAGTTCTCAAG
GGAGAGGGGTCTAGGGTTAGTGTCAATCAAACGAATAAGTTGTTCCAACTTCGTAAGTTA
TCTTTGATAGAGAAATCGAAAGAATAAAAATCAAGCTAATTTGAAATCCCCAAGGAAATT
TTGATAAAACTTTTTCGATTCAATTTATATATCGTGCGGAAGTCCGCCATTTATATGATT
AGATTCTTTGATAGAAATAAACAACAAAAAAGGTATGTTGCTGCCATTTTTGAAACGATT
AAAAATCAACGAAGTAATGTCTAAACCCAATGATTCAAAAAACAAGATAAAGGCTTCCGG
AACAAGGAAATACTCTTTTTAATTTAATTGTCGCAACAATTGGATTTGGATCAGAATACC
GAGTTAAAATCGATTATAAATGAAACAAAGGGTATTTGAGACTGCTCAATAAATGAGAAA
TGCCAAAGGATTTTTTTCTTTTGAGCTATTTGAAAGTTATTCAACTTGAGTTATGAGTAT
ACAAATGATTTTTTTGAGGAAAGTAAAGGGCTAAATTCTTAGTTAAATTTATTTTC----
--------TATGGACTTATTGGATTGGTCATTATAAGTTTGATAT------CCATAACTT
TGAATCATTTTTCTCGAGCCGTACGAGGAGAAAACTTCCTATACGTTCCAAGGGGGGATT
AGAGGTCGTCATGTTCCTCCCTC----TTTTTTTCAA-ATAGGAAGCATTTTTCTCTTAT
CACAAGTCTTATCATATATATAATATATGGACAAAAAAATAGCTTTGATTTGAGCAAGTA
GTACTCAGTTGAGTAATTCACAATCCATAATTATTACATTATTTT--ATTTTAT------
----ATTTTATTACTTGTTTTATTTT-ATAAAACTTAAAGTCAAATTATATACTAAAGTT
CTTCTTTTTGAAGA---------TTCCGTTACCTCTATAA-GACTTTGTAATACTTTTCA
TTTGACTAATTGACACAGACCCAACCTATCTCATAAAATGGGGAGATGATGCACCAGTAA
AGGAGAATGGTCGGGATAGCTCAGCTGGTAGAGCAGAGGACTGAAAATCCTCGTGTCACC
TGCTATTGAAGTTCCATCTACAAATGGCTAAAAGTTTTTTTTT---TAGT---TTAGTAT
ATACGGGTTTTGGTTTTTAAAGTAAAGGGGCAATA-CTAATTTCTTGTTCTATCCAGAAA
TTTTTTATTGCCCCTTTACGAGGTAGTTTTATTAGATAATAATTTTTATTTCTTTACTCC
AATCCGTAATTTTACCATTTTTCCTACGAAAAAGACTTTACATTAATGTCAATTCTTTTT
TTTTTTTTCTT------------------------------GAATTAAGAGTTTTTTTTA
AGTCCCTAGCAAAGGGGCGGATGTAGCCAAGTGGATCAAGGCAGTGGATTGTGAATCCAC
CATGCGCGAATAATAGCCCTTTTTTATTCAATCGTCGAGATTAATTCAATACAATATCTT
TTTTAATTGTGTTTGAGGAAACATTAAAATTTTTAA--ATTGGATAAATAAAAGATAATT
TGCAAATTGAAATTTTCTTTTAAGTCTATTTTAGAGTACTACTTTAATTTGTCAATAGAC
TTTCGTGTATTTTATGTTTGGAACTTAGT-TATC-----TATAACTA-------ATAGTA
TTATGTCTCTCCCTCAGTGGATAGACCACAATTTTTTTTTTCGTTTTCATTTGGTAATGA
TAAATGCCTTTTTT----ATCTGATTTCAAATTTCTCTTATTTCAAAACGAGTAAATAAC
AAATACAT----GGATCCTTTGAATATGAATCCATAAAAATAGACTTTTTTGTATCAGAA
TTTCAGTACGGCACCCAATTCATCTTTCTTAAATAGATATTTTTATATCCAAAAATGAAT
AAAACAATAGAATAGATAGGATATTTTCGTTGTCTATAGGTTATTTTATGTTTCAACAAA
TTGATTGAATATTGAACTGAATATATCATATATGCAAAGTTTTTCAATTATCGAATCATG
AATAGTCATTGGTTCAGTTAAGACAGTTGTTACATAGATTAGATATGTAATTTTAGTAAT
GTTACCTTTGTATAA--TTTTTTTTCATTTCTTAATTAACATTTGTGTTATCCAAATTAC
AAACAATTCTAATTTAGAATAAGACGACATCCCCATAGAGATAACAGAAATCCACCTTTT
TTTTGAACTCAACCTTAAAAAAATAGATATTTTAGTATTACTAATAAATAAAAA-AAAGT
TTATTTTCGGGGGATGCAAAAAAAGAACTAACTTCCTTCTTCCTTCTATCATTATAGATG
ACTATATATTCATATATATAGCGGATGGATATATGATAGGTAAAGGGCAACTTTTTTTAA
TTCTTAATTCAAAGTCATGTAATCTCTAACCCCAT-CTTGCCTAAATACTCGACTTTATT
TGCGTGTCATTTGAACCCTTAATTAATTTGTGAAATATGTGATATCATCTTTGATTCTAA
TCGTTAGCAACAGGAGTCAAACTCTAGCCAACCTTACACTTT-ATAAAC------AGAAA
AGAAAAAAGACAAATTTTCTTTTTATTATTAAATATAAACTATACTATAAATATAATTAC
AGACGCTCTGGACGAAAGGATTCGA
hungarica_G1
TAAGTTTACAAGTCATTTTCGGATGTAATTGAAGGAAAAGAGGGACGATTTCGTGAGACT
TTACTTGGTAAACGGGTCGATTATTCAGGTCGTTCCGTCATTGTCGTAGGCCCTTCACTT
TCATTACATCGGTGTGGATTGCCTCGTGAAATTGCAATAGAGCTCTTCCAGACATTTGTA
ATTCGTGGTCTAATTCGACAACATCTGGCTTCGAACATAGGAGTTGCTAAAAGTCAAATT
CGGGAAAAAGAACCTATTATATGGAAAATACTTCAGGAAGTTATGCGGGGGCATCCTATA
TTGTTAAATAGAGCGCCTACTCTGCATAGATTAGGCATACAGGCGTTCCAACCCATTTTA
GTCGAAGGGCGCGCAATTTGTTTACATCCATTAGTTTGTAAAGGATTTAACGCAGACTTT
GATGGCGATCAAATGGCTGTTCATGTACCTTTATCTTTAGAACTTATATCCATCATTCTC
GAATAAAGGATGCTCTTGACTCGACATCTTTTGCTCTGTTCCACTCGAACCCCATTTGTT
GGGGTGTAATAGAAATAGTATATGATGGAGCTCGAGTCGAAAGTTGGGCTAGTTCTCAAG
GGAGAGGGGTCTAGGGTTAGTGTCAATCAAACGAATAAGTTGTTCCAACTTCGTAAGTTA
TCTTTGATAGAGAAATCGAAAGAATAAAAATCAAGCTAATTTGAAATCCCCAAGGAAATT
TTGATAAAACTTTTTCGATTCAATTTATATATCGTGCGGAAGTCCGCCATTTATATGATT
AGATTCTTTGATAGAAATAAACAACAAAAAAGGTATGTTGCTGCCATTTTTGAAACGATT
AAAAATCAACGAAGTAATGTCTAAACCCAATGATTCAAAAAACAAGATAAAGGCTTCCGG
AACAAGGAAATACTCTTTTTAATTTAATTGTCGCAACAATTGGATTTGGATCAGAATACC
GAGTTAAAATCGATTATAAATGAAACAAAGGGTATTTGAGACTGCTCAATAAATGAGAAA
TGCCAAAGGATTTTTTTCTTTTGAGCTATTTGAAAGTTATTCAACTTGAGTTATGAGTAT
ACAAATGATTTTTTTGAGGAAAGTAAAGGGCTAAATTCTTAGTTAAATTTATTTTC----
--------TATGGACTTATTGGATTGGTCATTATAAGTTTGATAT------CCATAACTT
TGAATCATTTTTCTCGAGCCGTACGAGGAGAAAACTTCCTATACGTTCCAAGGGGGGATT
AGAGGTCGTCATGTTCCTCCCTC----TTTTTTTCAA-ATAGGAAGCATTTTTCTCTTAT
CACAAGTCTTATCATATATATAATATATGGACAAAAAAATAGCTTTGATTTGAGCAAGTA
GTACTCAGTTGAGTAATTCACAATCCATAATTATTACATTATTTT--ATTTTAT------
----ATTTTATTACTTGTTTTATTTT-ATAAAACTTAAAGTCAAATTATATACTAAAGTT
CTTCTTTTTGAAGA---------TTCCGTTACCTCTATAA-GACTTTGTAATACTTTTCA
TTTGACTAATTGACACAGACCCAACCTATCTCATAAAATGGGGAGATGATGCACCAGTAA
AGGAGAATGGTCGGGATAGCTCAGCTGGTAGAGCAGAGGACTGAAAATCCTCGTGTCACC
TGCTATTGAAGTTCCATCTACAAATGGCTAAAAGTTTTTTTTT---TAGT---TTAGTAT
ATACGGGTTTTGGTTTTTAAAGTAAAGGGGCAATA-CTAATTTCTTGTTCTATCCAGAAA
TTTTTTATTGCCCCTTTACGAGGTAGTTTTATTAGATAATAATTTTTATTTCTTTACTCC
AATCCGTAATTTTACCATTTTTCCTACGAAAAAGACTTTACATTAATGTCAATTCTTTTT
TTTTTTTTCTT------------------------------GAATTAAGAGTTTTTTTTA
AGTCCCTAGCAAAGGGGCGGATGTAGCCAAGTGGATCAAGGCAGTGGATTGTGAATCCAC
CATGCGCGAATAATAGCCCTTTTTTATTCAATCGTCGAGATTAATTCAATACAATATCTT
TTTTAATTGTGTTTGAGGAAACATTAAAATTTTTAA--ATTGGATAAATAAAAGATAATT
TGCAAATTGAAATTTTCTTTTAAGTCTATTTTAGAGTACTACTTTAATTTGTCAATAGAC
TTTCGTGTATTTTATGTTTGGAACTTAGT-TATC-----TATAACTA-------ATAGTA
TTATGTCTCTCCCTCAGTGGATAGACCACAATTTTTTTTTTCGTTTTCATTTGGTAATGA
TAAATGCCTTTTTT----ATCTGATTTCAAATTTCTCTTATTTCAAAACGAGTAAATAAC
AAATACAT----GGATCCTTTGAATATGAATCCATAAAAATAGACTTTTTTGTATCAGAA
TTTCAGTACGGCACCCAATTCATCTTTCTTAAATAGATATTTTTATATCCAAAAATGAAT
AAAACAATAGAATAGATAGGATATTTTCGTTGTCTATAGGTTATTTTATGTTTCAACAAA
TTGATTGAATATTGAACTGAATATATCATATATGCAAAGTTTTTCAATTATCGAATCATG
AATAGTCATTGGTTCAGTTAAGACAGTTGTTACATAGATTAGATATGTAATTTTAGTAAT
GTTACCTTTGTATAA--TTTTTTTTCATTTCTTAATTAACATTTGTGTTATCCAAATTAC
AAACAATTCTAATTTAGAATAAGACGACATCCCCATAGAGATAACAGAAATCCACCTTTT
TTTTGAACTCAACCTTAAAAAAATAGATATTTTAGTATTACTAATAAATAAAAA-AAAGT
TTATTTTCGGGGGATGCAAAAAAAGAACTAACTTCCTTCTTCCTTCTATCATTATAGATG
ACTATATATTCATATATATAGCGGATGGATATATGATAGGTAAAGGGCAACTTTTTTTAA
TTCTTAATTCAAAGTCATGTAATCTCTAACCCCAT-CTTGCCTAAATACTCGACTTTATT
TGCGTGTCATTTGAACCCTTAATTAATTTGTGAAATATGTGATATCATCTTTGATTCTAA
TCGTTAGCAACAGGAGTCAAACTCTAGCCAACCTTACACTTT-ATAAAC------AGAAA
AGAAAAAAGACAAATTTTCTTTTTATTATTAAATATAAACTATACTATAAATAAAATTAC
AGACGCTCTGGACGAAAGGATTCGA
moraldoi_C3
TAAGTTTACAAGTCATTTTCGGATGTAATTGAAGGAAAAGAGGGACGATTTCGTGAGACT
TTGCTTGGTAAACGGGTCGATTATTCAGGTCGTTCCGTCATTGTCGTAGGCCCTTCACTT
TCATTACATCGGTGTGGATTGCCTCGTGAAATTGCAATAGAGCTCTTCCAGACATTTGTA
ATTCGTGGTCTAATTCGACAACATCTGGCTTCGAACATAGGAGTTGCTAAAAGTAAAATT
CGGGAAAAAGAACCTATTATATGGAAAATACTTCAGGAAGTTATGCGGGGGCATCCTATA
TTGTTAAATAGAGCGCCTACTCTGCATAGATTAGGCATACAGGCGTTCCAACCCATTTTA
GTCGAAGGGCGCGCAATTTGTTTACATCCATTAGTTTGTAAAGGATTTAACGCAGACTTT
GATGGCGATCAAATGGCTGTTCATGTACCTTTATCTTTAGAACTTATATCCATCATTCTC
GAATAAAGGATGCTCTTGACTCGACATCTTTTGCTCTGTTCCACTCGAACCCCATTTGTT
GGGGTGTAATAGAAATAGTATATGATGGAGCTCGAGTCGAAAGTTGGGCTAGTTCTCAAG
GGAGAGGGGTCTAGGGTTAGTGTCAATCAAACGAATAAGTTGTTCCAACTTCGTAAGTTA
TCTTTGATAGAGAAATCGAAAGGATAAAAATCAAGCTAATTTGAAATCCCCAAGGAAATT
TTGATAAAACTTTTTCGATTCAATTTATATATCGTGCGGAAGTCCGCCATTTATATGATT
AGATTCTTTGATAGAAATAAACAACAAAAAAGGTATGTTGCTGCCATTTTTGAAACGATT
AAAAATCAACGAAGTAATGTCTAAACCCAATGATTCAAAAAACAAGATAAAGGCTTCCGG
AACAAGGAAATACTCTTTTTAATTTAATTGTCGCAACAATTGGATTTGGATCAGAATACC
GAGTTAAAATCGATTATAAATGAAACAAAGGGTATTTGAGACTGCTCAATAAATGAGAAA
TGCCAAAGGATTTTTTTCTTTTGAGCTATTTGAAAGTTATTCAACTTGAGTTATGAGTAT
ACAAATGATTTTTTTGAGGAAAGTAAAGGGCTAAATTCTTAGTTAAATTTATTTTCATTT
GATGATTTTATGGACTTATTGGATTGGTCATTATAAGTTTGATAT------CCATAACTT
TGAATCATTTTTCTCGAGCCGTACGAGGAGAAAACTTCCTATACGTTCCAAGGGGGGATT
AGAGGTCGTCATGTTCCTCCCTC----TTTTTTTCAA-ATAGGAAGCATTTTTCTCTTAT
CACAAGTCTTATCATATATATGATAGATGGACAAAAAAATAGCTTTGATTTGAGCAAGTA
GTACTCAGTTGAGTAATTCACAATCCATAATTATTACATTATTTT--AT-----------
----ATTTTATTACTTGTTTTATTTT-ATAAAACTTAAAGTCAAATTATATACTAAAGTT
CTTCTTTTTGAAGA---------TTCCGTTACCTCTATAA-GACTTTGTAATACTTTTCA
TTTGACTAATTGACACAGACCCAACCTATCTCATAAAATGGGGAGATGATGCACCAGTAA
AGGAGAATGGTCGGGATAGCTCAGCTGGTAGAGCAGAGGACTGAAAATCCTCGTGTCACC
TGCTATTGAAGTTCCATCTACAAATGGCTAAAAGTTTTTTTT----TAGT---TTAGTAT
ATACGGGTTTT------TAAAGTAAAGGGGCAATAAAAAATTTCTGGATAGAACAAGAAA
TTAG-TATTGCCCCTTTACGAGGTAGTTTTATTAGATAATAATTTTTATTTCTTTACTCC
AATCCGTAATTTTACCATTTTTCCTACGAAAAAGACTTTACATTAATGTCAATTCTTTTT
TTT-----CTTGAATTAAGAATTAACCAAAGTTCAACTTACGAATTAAGAGTTTTTTTTA
AGTACCTAGCAAAGGGGCGGATGTAGCCAAGTGGATCAAGGCAGTGGATTGTGAATCCAC
CATGCGCGAATAATAGCCCTTTTTTATTCAATCGTCGAGATTAATTCAATACAATATCTT
TTTTAATTGTGTTTGAGGAAACATTAAAATTTTTAA--ATTGGATAAATAAAAGATAATT
TGCAAATTGAAATTTTCTTTTAAGTCTATTTTAGAGTACTACTTTAATTTGTCAATAGAC
TTTCGTGTATTTTATGTTTGGAACTTAGT-TATC-----TATAACTA-------ATAGTA
TTATGTCTCTCCCTCAGTGGATAGACCACAATTTTTTTT--CGTTTTCATTTGGTAATGA
TAAATGCCTTTTTT----ATCTGATTTCAAATTTCTCTTATTTCAAAACGAGTAAATAAC
AAATACAT----GGATCCTTTGAATATGAATACATAAAAATAGACTTTTTTGTATCAGAA
TTTCAGTACGGCACCCAATTCATCTTTCTTAAATAGATATTTTTATATCCAAAAATGAAT
AAAACAATAGAATAGATAGGATATTTTCGTTGTCTATAGGTTATTTTATGTTTCAACAAA
TTGATTGAATATTGAACTGAATATATCATATATGCAAAGTTTTTCAATTATCGAATCATG
AATAGTCATTGGTTCAGTTAAGACAGTTGTTACATAGATTAGATATGTAATTTTAGTAAT
GTTACCTTTGTATAA--TTTTTTTTCATTTCTTAATTAACATTTGTGTTATCCAAATTAC
AAACAATTCTAATTTAGAATAAGACGACATCCCCATAGAGATAACAGAAATCCACCTTTT
TTTTGAACTCAACCTTAAAAAAATAGATATTTTAGTATTACTAATAAATAAAAA-AAAGT
TTATTTTCGGGGGATGCAAAAAAAGAACTAACTTCCTTCTTCCTTCTATCATTATAGATG
ACTATATATTCATATATATAGCGGATGGATATATGATAGGTAAAGGGCAACTTTTTTTAA
TTCTTAATTCAAAGTCATGTAATCTCTAACCCCAT-CTTGCCTAAATACTCGACTTTATT
TGCGTGTCATTTGAACCCTTAATTAATTTGTGAAATATGTGATATCATCTTTGATTCTAA
TCGTTAGCAACAGGAGTCAAACTCTAGCCAACCTTACACTTT-ATAAAC------AGAAA
AGAAAAAAGACAAATTTTCTTTTTATTATTAAATATAAACTATACTATAAATATAATTAC
AGACGCTCTGGACGAAAGGATTCGA
pseudosaxifraga_A5
TAAGTTTACAAGTCATTTTCGGATGTAATTGAAGGAAAAGAGGGACGATTTCGTGAGACT
TTACTTGGTAAACGGGTCGATTATTCAGGTCGTTCCGTCATTGTCGTAGGCCCTTCACTT
TCATTACATCGGTGTGGATTGCCTCGTGAAATTGCAATAGAGCTCTTCCAGACATTTGTA
ATTCGTGGTCTAATTCGACAACATCTGGCTTCGAACATAGGAGTTGCTAAAAGTAAAATT
CGGGAAAAAGAACCTATTATATGGAAAATACTTCAGGAAGTTATGCGGGGGCATCCTATA
TTGTTAAATAGAGCGCCTACTCTGCATAGATTAGGCATACAGGCGTTCCAACCCATTTTA
GTCGAAGGGCGCGCAATTTGTTTACATCCATTAGTTTGTAAAGGATTTAACGCAGACTTT
GATGGCGATCAAATGGCTGTTCATGTACCTTTATCTTTAGAACTTATATCCATCATTCTC
GAATAAAGGATGCTCTTGACTCGACATCTTTTGCTCTGTTCCACTCGAACCCCATTTGTT
GGGGTGTAATAGAAATAGTATATGATGGAGCTCGAGTCGAAAGTTGGGCTAGTTCTCAAG
GGAGAGGGGTCTAGGGTTAGTGTCAATCAAACGAATAAGTTGTTCCAACTTCGTAAGTTA
TCTTTGATAGAGAAATCGAAAGGATAAAAATCAAGCTAATTTGAAATCCCCAAGGAAATT
TTGATAAAACTTTTTCAATTCAATTTATATATCGTGCGGAAGTTCGCCATTTATATGATT
AGATTCTTTGATAGAAATAAACAACAAAAAAGGTATGTTGCTGCCATTTTTGAAACGATT
AAAAATCAACGAAGTAATGTCTAAACCCAATGATTCAAAAAACAAGATAAAGGCTTCCGG
AACAAGGAAATACTCTTTTTAATTTAATTGTCGCAACAATTGGATTTGGATCAGAATACC
GAGTTAAAATCGATTATAAATGAAACAAAGGGTATTTGAGACTGCTCAATAAATGAGAAA
TGCCAAAGGATTTTTTTCTTTTGAGCTATTTGAAAGTTATTCAACTTGAGTTATGAGTAT
ACAAATGATTTTTTTGAGGAAAGTAAAGGGCTAAATTCTTAGTTAAATTTATTTTCATTT
GATGATTTTATGGACTTATTGGATTGGTCATTATAAGTTTGATAT------CCATAACTT
TGAATCATTTTTCTCGAGCCGTACGAGGAGAAAACTTCCTATACGTTCCAAGGGGGGATT
AGAGGTCGTCATGTTCCTCCCTC----TTTTTTTCAA-ATAGGAAGCATTTTTCTCTTAT
CACAAGTCTTATCATATATATGATAGATGGACAAAAAAATAGCTTTGATTTGAGCAAGTA
GTACTCAGTTGAGTAATTCACAATCCATAATTATTACATTATTTT--AT-----------
----ATTTTATTACTTGTTTTATTTT-ATAAAACTTAAAGTCAAATTATATACTAAAGTT
CTTCTTTTTGAAGA---------TTCCGTTACCTCTATAA-GACTTTGTAATACTTTTCA
TTTGACTAATTGACACAGACCCAACCTATCTCATAAAATGGGGAGATGATGCACCAGTAA
AGGAGAATGGTCGGGATAGCTCAGCTGGTAGAGCAGAGGACTGAAAATCCTCGTGTCACC
TGCTATTGAAGTTCCATCTACAAATGGCTAAAAGTTTTTTTT----TAGT---TTAGTAT
ATACGGGTTTT------TAAAGTAAAGGGTCAATA-CTAATTTCTTGTTCTATCCAGAAA
TTTTTTATTGCCCCTTTACGAGTTAGTTTTATTAGATAATAATTTTTATTTCTTTACTCC
AATCCGTAATTTTACCATTTTTCCTACGAAAAAGACTTTACATTAATGTCAATTCTTTTT
TTT-----CTTGAATTAAGAATTAACCAAAGTTCAACTTACGAATTAAGAGTTTTTTTTA
AGTCCCTAGCAAAGGGGCGGATGTAGCCAAGTGGATCAAGGCAGTGGATTGTGAATCCAC
CATGCGCGAATAATAGCCCTTTTTTATTCAATCGTCGAGATTAATTCAATACAATATCTT
TTTTAATTGTGTTTGAGGAAACATTAAAATTTTTAA--ATTGGATAAATAAAAGATAATT
TGCAAATTGAAATTTTCTTTTAAGTCTATTTTAGAGTACTACTTTAATTTGTCAATAGAC
TTTCGTGTATTTTATGTTTGGAACTTAGT-TATC-----TATAACTA-------ATAGTA
TTATGTCTCTCCCTCAGTGGATAGACCACAATTTTTTTT--CGTTTTCATTTGGTAATGA
TAAATGCCTTTTTT----ATCTGATTTCAAATTTCTCTTATTTCAAAACGAGTAAATAAC
AAATACAT----GGATCCTTTGAATATGAATACATAAAAATAGACTTTTTTGTATCAGAA
TTTCAGTACGGCACCCAATTCATCTTTCTTAAATAGATATTTTTATATCCAAAAATGAAT
AAAACAATAGAATAGATAGGATATTTTCGTTGTCTATAGGTTATTTTATGTTTCAACAAA
TTGATTGAATATTGAACTGAATATATCATATATGCAAAGTTTTTCAATTATCGAATCATG
AATAGTCATTGGTTCAGTTAAGACAGTTGTTACATAGATTAGATATGTAATTTTAGTAAT
GTTACCTTTGTATAA--TTTTTTTTCATTTCTTAATTAACATTTGTGTTATCCAAATTAC
AAACAATTCTAATTTAGAATAAGACGACATCCCCATAGAGATAACAGAAATCCACCTTTT
TTTTGAACTCAACCTTAAAAAAATAGATATTTTAGTATTACTAATAAATAAAAA-AAAGT
TTATTTTCGGGGGATGCAAAAAAAGAACTAAC-------TTCCTTCTATCATTATAGATG
ACTATATATTCATATATATAGCGGATGGATATATGATAGGTAAAGGGCAACTTTTTTTAA
TTCTTAATTCAAAGTCATGTAATCTCTAACCCCAT-CTTGCCTAAATACTCGACTTTATT
TGCGTGTCATTTGAACCCTTAATTAATTTGTGAAATATGTGATATCATCTTTGATTCTAA
TCGTTAGCAACAGGAGTCAAACTCTAGCCAACCTTACACTTT-ATAAAC------AGAAA
AGAAAAAAGACAAATTTTCTTTTTATTATTAAATATAAACTATACTATAAATATAATTAC
AGACGCTCTGGACGAAAGGATTCGA
pseudosaxifraga_C4
TAAGTTTACAAGTCATTTTCGGATGTAATTGAAGGAAAAGAGGGACGATTTCGTGAGACT
TTACTTGGTAAACGGGTCGATTATTCAGGTCGTTCCGTCATTGTCGTAGGCCCTTCACTT
TCATTACATCGGTGTGGATTGCCTCGTGAAATTGCAATAGAGCTCTTCCAGACATTTGTA
ATTCGTGGTCTAATTCGACAACATCTGGCTTCGAACATAGGAGTTGCTAAAAGTAAAATT
CGGGAAAAAGAACCTATTATATGGAAAATACTTCAGGAAGTTATGCGGGGGCATCCTATA
TTGTTAAATAGAGCGCCTACTCTGCATAGATTAGGCATACAGGCGTTCCAACCCATTTTA
GTCGAAGGGCGCGCAATTTGTTTACATCCATTAGTTTGTAAAGGATTTAACGCAGACTTT
GATGGCGATCAAATGGCTGTTCATGTACCTTTATCTTTAGAACTTATATCCATCATTCTC
GAATAAAGGATGCTCTTGACTCGACATCTTTTGCTCTGTTCCACTCGAACCCCATTTGTT
GGGGTGTAATAGAAATAGTATATGATGGAGCTCGAGTCGAAAGTTGGGCTAGTTCTCAAG
GGAGAGGGGTCTAGGGTTAGTGTCAATCAAACGAATAAGTTGTTCCAACTTCGTAAGTTA
TCTTTGATAGAGAAATCGAAAGGATAAAAATCAAGCTAATTTGAAATCCCCAAGGAAATT
TTGATAAAACTTTTTCAATTCAATTTATATATCGTGCGGAAGTTCGCCATTTATATGATT
AGATTCTTTGATAGAAATAAACAACAAAAAAGGTATGTTGCTGCCATTTTTGAAACGATT
AAAAATCAACGAAGTAATGTCTAAACCCAATGATTCAAAAAACAAGATAAAGGCTTCCGG
AACAAGGAAATACTCTTTTTAATTTAATTGTCGCAACAATTGGATTTGGATCAGAATACC
GAGTTAAAATCGATTATAAATGAAACAAAGGGTATTTGAGACTGCTCAATAAATGAGAAA
TGCCAAAGGATTTTTTTCTTTTGAGCTATTTGAAAGTTATTCAACTTGAGTTATGAGTAT
ACAAATGATTTTTTTGAGGAAAGTAAAGGGCTAAATTCTTAGTTAAATTTATTTTCATTT
GATGATTTTATGGACTTATTGGATTGGTCATTATAAGTTTGATAT------CCATAACTT
TGAATCATTTTTCTCGAGCCGTACGAGGAGAAAACTTCCTATACGTTCCAAGGGGGGATT
AGAGGTCGTCATGTTCCTCCCTC----TTTTTTTCAA-ATAGGAAGCATTTTTCTCTTAT
CACAAGTCTTATCATATATATGATAGATGGACAAAAAAATAGCTTTGATTTGAGCAAGTA
GTACTCAGTTGAGTAATTCACAATCCATAATTATTACATTATTTT--AT-----------
----ATTTTATTACTTGTTTTATTTT-ATAAAACTTAAAGTCAAATTATATACTAAAGTT
CTTCTTTTTGAAGA---------TTCCGTTACCTCTATAA-GACTTTGTAATACTTTTCA
TTTGACTAATTGACACAGACCCAACCTATCTCATAAAATGGGGAGATGATGCACCAGTAA
AGGAGAATGGTCGGGATAGCTCAGCTGGTAGAGCAGAGGACTGAAAATCCTCGTGTCACC
TGCTATTGAAGTTCCATCTACAATGGGCTAAAAGTTTTTTTT----TAGT---TTAGTAT
ATACGGGTTTT------TAAAGTAAAGGGTCAATA-CTAATTTCTTGTTCTATCCAGAAA
TTTTTTATTGCCCCTTTACGAGTTAGTTTTATTAGATAATAATTTTTATTTCTTTACTCC
AATCCGTAATTTTACCATTTTTCCTACGAAAAAGACTTTACATTAATGTCAATTCTTTTT
TTT-----CTTGAATTAAGAATTAACCAAAGTTCAACTTACGAATTAAGAGTTTTTTTTA
AGTCCCTAGCAAAGGGGCGGATGTAGCCAAGTGGATCAAGGCAGTGGATTGTGAATCCAC
CATGCGCGAATAATAGCCCTTTTTTATTCAATCGTCGAGATTAATTCAATACAATATCTT
TTTTAATTGTGTTTGAGGAAACATTAAAATTTTTAA--ATTGGATAAATAAAAGATAATT
TGCAAATTGAAATTTTCTTTTAAGTCTATTTTAGAGTACTACTTTAATTTGTCAATAGAC
TTTCGTGTATTTTATGTTTGGAACTTAGT-TATC-----TATAACTA-------ATAGTA
TTATGTCTCTCCCTCAGTGGATAGACCACAATTTTTTTT--CGTTTTCATTTGGTAATGA
TAAATGCCTTTTTT----ATCTGATTTCAAATTTCTCTTATTTCAAAACGAGTAAATAAC
AAATACAT----GGATCCTTTGAATATGAATACATAAAAATAGACTTTTTTGTATCAGAA
TTTCAGTACGGCACCCAATTCATCTTTCTTAAATAGATATTTTTATATCCAAAAATGAAT
AAAACAATAGAATAGATAGGATATTTTCGTTGTCTATAGGTTATTTTATGTTTCAACAAA
TTGATTGAATATTGAACTGAATATATCATATATGCAAAGTTTTTCAATTATCGAATCATG
AATAGTCATTGGTTCAGTTAAGACAGTTGTTACATAGATTAGATATGTAATTTTAGTAAT
GTTACCTTTGTATAA--TTTTTTTTCATTTCTTAATTAACATTTGTGTTATCCAAATTAC
AAACAATTCTAATTTAGAATAAGACGACATCCCCATAGAGATAACAGAAATCCACCTTTT
TTTTGAACTCAACCTTAAAAAAATAGATATTTTAGTATTACTAATAAATAAAAA-AAAGT
TTATTTTCGGGGGATGCAAAAAAAGAACTAAC-------TTCCTTCTATCATTATAGATG
ACTATATATTCATATATATAGCGGATGGATATATGATAGGTAAAGGGCAACTTTTTTTAA
TTCTTAATTCAAAGTCATGTAATCTCTAACCCCAT-CTTGCCTAAATACTCGACTTTATT
TGCGTGTCATTTGAACCCTTAATTAATTTGTGAAATATGTGATATCATCTTTGATTCTAA
TCGTTAGCAACAGGAGTCAAACTCTAGCCAACCTTACACTTT-ATAAAC------AGAAA
AGAAAAAAGACAAATTTTCTTTTTATTATTAAATATAAACTATACTATAAATATAATTAC
AGACGCTCTGGACGAAAGGATTCGA
pseudosaxifraga_I5
TAAGTTTACAAGTCATTTTCGGATGTAATTGAAGGAAAAGAGGGACGATTTCGTGAGACT
TTACTTGGTAAACGGGTCGATTATTCAGGTCGTTCCGTCATTGTCGTAGGCCCTTCACTT
TCATTACATCGGTGTGGATTGCCTCGTGAAATTGCAATAGAGCTCTTCCAGACATTTGTA
ATTCGTGGTCTAATTCGACAACATCTGGCTTCGAACATAGGAGTTGCTAAAAGTAAAATT
CGGGAAAAAGAACCTATTATATGGAAAATACTTCAGGAAGTTATGCGGGGGCATCCTATA
TTGTTAAATAGAGCGCCTACTCTGCATAGATTAGGCATACAGGCGTTCCAACCCATTTTA
GTCGAAGGGCGCGCAATTTGTTTACATCCATTAGTTTGTAAAGGATTTAACGCAGACTTT
GATGGCGATCAAATGGCTGTTCATGTACCTTTATCTTTAGAACTTATATCCATCATTCTC
GAATAAAGGATGCTCTTGACTCGACATCTTTTGCTCTGTTCCACTCGAACCCCATTTGTT
GGGGTGTAATAGAAATAGTATATGATGGAGCTCGAGTCGAAAGTTGGGCTAGTTCTCAAG
GGAGAGGGGTCTAGGGTTAGTGTCAATCAAACGAATAAGTTGTTCCAACTTCGTAAGTTA
TCTTTGATAGAGAAATCGAAAGGATAAAAATCAAGCTAATTTGAAATCCCCAAGGAAATT
TTGATAAAACTTTTTCAATTCAATTTATATATCGTGCGGAAGTTCGCCATTTATATGATT
AGATTCTTTGATAGAAATAAACAACAAAAAAGGTATGTTGCTGCCATTTTTGAAACGATT
AAAAATCAACGAAGTAATGTCTAAACCCAATGATTCAAAAAACAAGATAAAGGCTTCCGG
AACAAGGAAATACTCTTTTTAATTTAATTGTCGCAACAATTGGATTTGGATCAGAATACC
GAGTTAAAATCGATTATAAATGAAACAAAGGGTATTTGAGACTGCTCAATAAATGAGAAA
TGCCAAAGGATTTTTTTCTTTTGAGCTATTTGAAAGTTATTCAACTTGAGTTATGAGTAT
ACAAATGATTTTTTTGAGGAAAGTAAAGGGCTAAATTCTTAGTTAAATTTATTTTCATTT
GATGATTTTATGGACTTATTGGATTGGTCATTATAAGTTTGATAT------CCATAACTT
TGAATCATTTTTCTCGAGCCGTACGAGGAGAAAACTTCCTATACGTTCCAAGGGGGGATT
AGAGGTCGTCATGTTCCTCCCTC----TTTTTTTCAA-ATAGGAAGCATTTTTCTCTTAT
CACAAGTCTTATCATATATATGATAGATGGACAAAAAAATAGCTTTGATTTGAGCAAGTA
GTACTCAGTTGAGTAATTCACAATCCATAATTATTACATTATTTT--AT-----------
----ATTTTATTACTTGTTTTATTTT-ATAAAACTTAAAGTCAAATTATATACTAAAGTT
CTTCTTTTTGAAGA---------TTCCGTTACCTCTATAA-GACTTTGTAATACTTTTCA
TTTGACTAATTGACACAGACCCAACCTATCTCATAAAATGGGGAGATGATGCACCAGTAA
AGGAGAATGGTCGGGATAGCTCAGCTGGTAGAGCAGAGGACTGAAAATCCTCGTGTCACC
TGCTATTGAAGTTCCATCTACAATGGGCTAAAAGTTTTTTTT----TAGT---TTAGTAT
ATACGGGTTTT------TAAAGTAAAGGGTCAATA-CTAATTTCTTGTTCTATCCAGAAA
TTTTTTATTGCCCCTTTACGAGTTAGTTTTATTAGATAATAATTTTTATTTCTTTACTCC
AATCCGTAATTTTACCATTTTTCCTACGAAAAAGACTTTACATTAATGTCAATTCTTTTT
TTT-----CTTGAATTAAGAATTAACCAAAGTTCAACTTACGAATTAAGAGTTTTTTTTA
AGTCCCTAGCAAAGGGGCGGATGTAGCCAAGTGGATCAAGGCAGTGGATTGTGAATCCAC
CATGCGCGAATAATAGCCCTTTTTTATTCAATCGTCGAGATTAATTCAATACAATATCTT
TTTTAATTGTGTTTGAGGAAACATTAAAATTTTTAA--ATTGGATAAATAAAAGATAATT
TGCAAATTGAAATTTTCTTTTAAGTCTATTTTAGAGTACTACTTTAATTTGTCAATAGAC
TTTCGTGTATTTTATGTTTGGAACTTAGT-TATC-----TATAACTA-------ATAGTA
TTATGTCTCTCCCTCAGTGGATAGACCACAATTTTTTTT--CGTTTTCATTTGGTAATGA
TAAATGCCTTTTTT----ATCTGATTTCAAATTTCTCTTATTTCAAAACGAGTAAATAAC
AAATACAT----GGATCCTTTGAATATGAATACATAAAAATAGACTTTTTTGTATCAGAA
TTTCAGTACGGCACCCAATTCATCTTTCTTAAATAGATATTTTTATATCCAAAAATGAAT
AAAACAATAGAATAGATAGGATATTTTCGTTGTCTATAGGTTATTTTATGTTTCAACAAA
TTGATTGAATATTGAACTGAATATATCATATATGCAAAGTTTTTCAATTATCGAATCATG
AATAGTCATTGGTTCAGTTAAGACAGTTGTTACATAGATTAGATATGTAATTTTAGTAAT
GTTACCTTTGTATAA--TTTTTTTTCATTTCTTAATTAACATTTGTGTTATCCAAATTAC
AAACAATTCTAATTTAGAATAAGACGACATCCCCATAGAGATAACAGAAATCCACCTTTT
TTTTGAACTCAACCTTAAAAAAATAGATATTTTAGTATTACTAATAAATAAAAA-AAAGT
TTATTTTCGGGGGATGCAAAAAAAGAACTAAC-------TTCCTTCTATCATTATAGATG
ACTATATATTCATATATATAGCGGATGGATATATGATAGGTAAAGGGCAACTTTTTTTAA
TTCTTAATTCAAAGTCATGTAATCTCTAACCCCAT-CTTGCCTAAATACTCGACTTTATT
TGCGTGTCATTTGAACCCTTAATTAATTTGTGAAATATGTGATATCATCTTTGATTCTAA
TCGTTAGCAACAGGAGTCAAACTCTAGCCAACCTTACACTTT-ATAAAC------AGAAA
AGAAAAAAGACAAATTTTCTTTTTATTATTAAATATAAACTATACTATAAATATAATTAC
AGACGCTCTGGACGAAAGGATTCGA
rosanoi_A3
TAAGTTTACAAGTCATTTTCGGATGTAATTGAAGGAAAAGAGGGACGATTTCGTGAGACT
TTACTTGGTAAACGGGTCGATTATTCAGGTCGTTCCGTCATTGTCGTAGGCCCTTCACTT
TCATTACATCGGTGTGGATTGCCTCGTGAAATTGCAATAGAGCTCTTCCAGACATTTGTA
ATTCGTGGTCTAATTCGACAACATCTGGCTTCGAACATAGGAGTTGCTAAAAGTAAAATT
CGGGAAAAAGAACCTATTATATGGAAAATACTTCAGGAAGTTATGCGGGGGCATCCTATA
TTGTTAAATAGAGCGCCTACTCTGCATAGATTAGGCATACAGGCGTTCCAACCCATTTTA
GTCGAAGGGCGCGCAATTTGTTTACATCCATTAGTTTGTAAAGGATTTAACGCAGACTTT
GATGGCGATCAAATGGCTGTTCATGTACCTTTATCTTTAGAACTTATATCCATCATTCTC
GAATAAAGGATGCTCTTGACTCGACATCTTTTGCTCTGTTCCACTCGAACCCCATTTGTT
GGGGTGTAATAGAAATAGTATATGATGGAGCTCGAGTCGAAAGTTGGGCTAGTTCTCAAG
GGAGAGGGGTCTAGGGTTAGTGTCAATCAAACGAATAAGTTGTTCCAACTTCGTAAGTTA
TCTTTGATAGAGAAATCGAAAGGATAAAAATCAAGCTAATTTGAAATCCCCAAGGAAATT
TTGATAAAACTTTTTCGATTCAATTTATATATCGTGCGGAAGTCCGCCATTTATATGATT
AGATTCTTTGATAGAAATAAACAACAAAAAAGGTATGTTGCTGCCATTTTTGAAACGATT
AAAAATCAACGAAGTAATGTCTAAACCCAATGATTCAAAAAACAAGATAAAGGCTTCCGG
AACAAGGAAATACTCTTTTTAATTTAATTGTCGCAACAATTGGATTTGGATCAGAATACC
GAGTTAAAATCGATTATAAATGAAACAAAGGGTATTTGAGACTGCTCAATAAATGAGAAA
TGCCAAAGGATTTTTTTCTTTTGAGCTATTTGAAAGTTATTCAACTTGAGTTATGAGTAT
ACAAATGATTTTTTTGAGGAAAGTAAAGGGCTAAATTCTTAGTTAAATTTATTTTCATTT
GATGATTTTATGGACTTATTGGATTGGTCATTATAAGTTTGATAT------CCATAACTT
TGAATCATTTTTCTCGAGCCGTACGAGGAGAAAACTTCCTATACGTTCCAAGGGGGGATT
AGAGGTCGTCATGTTCCTCCCTC----TTTTTTTCAA-ATAGGAAGCATTTTTCTCTTAT
CACAAGTCTTATCATATATATGATAGATGGACAAAAAAATAGCTTTGATTTGAGCAAGTA
GTACTCAGTTGAGTAATTCACAATCCATAATTATTACATTATTTT--AT-----------
----ATTTTATTACTTGTTTTATTTT-ATAAAACTTAAAGTCAAATTATATACTAAAGTT
CTTCTTTTTGAAGA---------TTCCGTTACCTCTATAA-GACTTTGTAATACTTTTCA
TTTGACTAATTGACACAGACCCAACCTATCTCATAAAATGGGGAGATGATGCACCAGTAA
AGGAGAATGGTCGGGATAGCTCAGCTGGTAGAGCAGAGGACTGAAAATCCTCGTGTCACC
TGCTATTGAAGTTCCATCTACAATGGGCTAAAAGTTTTTTTT----TAGT---TTAGTAT
ATACGGGTTTT------TAAAGTAAAGGGGCAATAAAAAATTTCTGGATAGAACAAGAAA
TTAG-TATTGCCCCTTTACGAGGTAGTTTTATTAGATAATAATTTTTATTTCTTTACTCC
AATCCGTAATTTTACCATTTTTCCTACGAAAAAGACTTTACATTAATGTCAATTCTTTTT
TTT-----CTTGAATTAAGAATTAACCAAAGTTCAACTTACGAATTAAGAGTTTTTTTTA
AGTCCCTAGCAAAGGGGCGGATGTAGCCAAGTGGATCAAGGCAGTGGATTGTGAATCCAC
CATGCGCGA---------------------------------------------------
------------------------------------------------------------
------------------------------------------------------------
------------------------------------------------------------
------------------------------------------------------------
------------------------------------------------------------
------------------------------------------------------------
------------------------------------------------------------
------------------------------------------------------------
-------------------------------------------TCAATTATCGAATCATG
AATAGTCATTGGTTCAGTTAAGACAGTTGTTACATAGATTAGATATGTAATTTTAGTAAT
GTTACCTTTGTATAA--TTTTTTTTCATTTCTTAATTAACATTTGTGTTATCCAAATTAC
AAACAATTCTAATTTAGAATAAGACGACATCCCCATAGAGATAACAGAAATCCACCTTTT
TTTTGAACTCAACCTTAAAA--------ATTTTAGTATTACTAATAAATAAAAA-AAAGT
TTATTTTCGGGGGATGCAAAAAAAGAACTAACTTCCTTCTTCCTTCTATCATTATAGATG
ACTATATATTCATATATATAGCGGATGGATATATGATAGGTAAAGGGCAACTTTTTTTAA
TTCTTAATTCAAAGTCATGTAATCTCTAACCCCAT-CTTGCCTAAATACTCGACTTTATT
TGCGTGTCATTTGAACCCTTAATTAATTTGTGAAATATGTGATATCATCTTTGATTCTAA
TCGTTAGCAACAGGAGTCAAACTCTAGCCAACCTTACACTTT-ATAAAC------AGAAA
AGAAAAAAGACAAATTTTCTTTTTATTATTAAATATAAACTATACTATAAATATAATTAC
AGACGCTCTGGACGAAAGGATTCGA
rosanoi_C5
TAAGTTTACAAGTCATTTTCGGATGTAATTGAAGGAAAAGAGGGACGATTTCGTGAGACT
TTACTTGGTAAACGGGTCGATTATTCAGGTCGTTCCGTCATTGTCGTAGGCCCTTCACTT
TCATTACATCGGTGTGGATTGCCTCGTGAAATTGCAATAGAGCTCTTCCAGACATTTGTA
ATTCGTGGTCTAATTCGACAACATCTGGCTTCGAACATAGGAGTTGCTAAAAGTAAAATT
CGGGAAAAAGAACCTATTATATGGAAAATACTTCAGGAAGTTATGCGGGGGCATCCTATA
TTGTTAAATAGAGCGCCTACTCTGCATAGATTAGGCATACAGGCGTTCCAACCCATTTTA
GTCGAAGGGCGCGCAATTTGTTTACATCCATTAGTTTGTAAAGGATTTAACGCAGACTTT
GATGGCGATCAAATGGCTGTTCATGTACCTTTATCTTTAGAACTTATATCCATCATTCTC
GAATAAAGGATGCTCTTGACTCGACATCTTTTGCTTTGTTCCACTCGAACCCCATTTGTT
GGGGTGTAATAGAAATAGTATATGATGGAGCTCGAGTCGAAAGTTGGGCTAGTTCTCAAG
GGAGAGGGGTCTAGGGTTAGTGTCAATCAAACGAATAAGTTGTTCCAACTTCGTAAGTTA
TCTTTGATAGAGAAATCGAAAGGATAAAAATCAAGCTAATTTGAAATCCCCAAGGAAATT
TTGATAAAACTTTTTCGATTCAATTTATATATCGTGCGGAAGTCCGCCATTTATATGATT
AGATTCTTTGATAGAAATAAACAACAAAAAAGGTATGTTGCTGCCATTTTTGAAACGATT
AAAAATCAACGAAGTAATGTCTAAACCCAATGATTCAAAAAACAAGATAAAGGCTTCCGG
AACAAGGAAATACTCTTTTTAATTTAATTGTCGCAACAATTGGATTTGGATCAGAATACC
GAGTTAAAATCGATTATAAATGAAACAAAGGGTATTTGAGACTGCTCAATAAATGAGAAA
TGCCAAAGGATTTTTTTCTTTTGAGCTATTTGAAAGTTATTCAACTTGAGTTATGAGTAT
ACAAATGATTTTTTTGAGGAAAGTAAAGGGCTAAATTCTTAGTTAAATTTATTTTCATTT
GATGATTTTATGGACTTATTGGATTGGTCATTATAAGTTTGATAT------CCATAACTT
TGAATCATTTTTCTCGAGCCGTACGAGGAGAAAACTTCCTATACGTTCCAAGGGGGGATT
AGAGGTCGTCATGTTCCTCCCTC----TTTTTTTCAA-ATAGGAAGCATTTTTCTCTTAT
CACAAGTCTTATCATATATATGATAGATGGACAAAAAAATAGCTTTGATTTGAGCAAGTA
GTACTCAGTTGAGTAATTCACAATCCATAATTATTACATTATTTT--AT-----------
----ATTTTATTACTTGTTTTATTTT-ATAAAACTTAAAGTCAAATTATATACTAAAGTT
CTTCTTTTTGAAGA---------TTCCGTTACCTCTATAA-GACTTTGTAATACTTTTCA
TTTGACTAATTGACACAGACCCAACCTATCTCATAAAATGGGGAGATGATGCACCAGTAA
AGGAGAATGGTCGGGATAGCTCAGCTGGTAGAGCAGAGGACTGAAAATCCTCGTGTCACC
TGCTATTGAAGTTCCATCTACAAATGGCTAAAAGTTTTTTTT----TAGT---TTAGTAT
ATACGGGTTTT------TAAAGTAAAGGGGCAATAAAAAATTTCTGGATAGAACAAGAAA
TTAG-TATTGCCCCTTTACGAGGTAGTTTTATTAGATAATAATTTTTATTTCTTTACTCC
AATCCGTAATTTTACCATTTTTCCTACGAAAAAGACTTTACATTAATGTCAATTCTTTTT
TTT-----CTTGAATTAAGAATTAACCAAAGTTCAACTTACGAATTAAGAGTTTTTTTTA
AGTCCCTAGCAAAGGGGCGGATGTAGCCAAGTGGATCAAGGCAGTGGATTGTGAATCCAC
CATGCGCGAATAATAGCCCTTTTTTATTCAATCGTCGAGATTAATTCAATACAATATCTT
TTTTAATTGTGTTTGAGGAAACATTAAAATTTTTAA--ATTGGATAAATAAAAGATAATT
TGCAAATTGAAATTTTCTTTTAAGTCTATTTTAGAGTACTACTTTAATTTGTCAATAGAC
TTTCGTGTATTTTATGTTTGGAACTTAGT-TATC-----TATAACTA-------ATAGTA
TTATGTCTCTCCCTCAGTGGATAGACCACAATTTTTTTT--CGTTTTCATTTGGTAATGA
TAAATGCCTTTTTT----ATCTGATTTCAAATTTCTCTTATTTCAAAACGAGTAAATAAC
AAATACAT----GGATCCTTTGAATATGAATACATAAAAATAGACTTTTTTGTATCAGAA
TTTCAGTACGGCACCCAATTCATCTTTCTTAAATAGATATCTTTATATCCAAAAATGAAT
AAAACAATAGAATAGATAGGATATTTTCGTTGTCTATAGGTTATTTTATGTTTCAACAAA
TTGATTGAATATTGAACTGAATATATCATATATGCAAAGTTTTTCAATTATCGAATCATG
AATAGTCATTGGTTCAGTTAAGACAGTTGTTACATAGATTAGATATGTAATTTTAGTAAT
GTTACCTTTGTATAA--TTTTTTTTCATTTCTTAATTAACATTTGTGTTATCCAAATTAC
AAACAATTCTAATTTAGAATAAGACGACATCCCCATAGAGATAACAGAAATCCACCTTTT
TTTTGAACTCAACCTTAAAAAAATAGATATTTTAGTATTACTAATAAAAAAAAA-AAAGT
TTATTTTCGGGGGATGCAAAAAAAGAACTAAC-------TTCCTTCTATCATTATAGATG
ACTATATATTCATATATATAGCGGATGGATATATGATAGGTAAAGGGCAACTTTTTTTAA
TTCTTAATTCAAAGTCATGTAATCTCTAACCCCAT-CTTGCCTAAATACTCGACTTTATT
TGCGTGTCATTTGAACCCTTAATTAATTTGTGAAATATGTGATATCATCTTTGATTCTAA
TCGTTAGCAACAGGACTCAAACTCTAGCCAACCTTACACTTT-ATAAAC------AGAAA
AGAAAAAAGACAAATTTTCTTTTTATTATTAAATATAAACTATACTATAAATATAATTAC
AGACGCTCTGGACGAAAGGATTCGA
rosanoi_G3
TAAGTTTACAAGTCATTTTCGGATGTAATTGAAGGAAAAGAGGGACGATTTCGTGAGACT
TTACTTGGTAAACGGGTCGATTATTCAGGTCGTTCCGTCATTGTCGTAGGCCCTTCACTT
TCATTACATCGGTGTGGATTGCCTCGTGAAATTGCAATAGAGCTCTTCCAGACATTTGTA
ATTCGTGGTCTAATTCGACAACATCTGGCTTCGAACATAGGAGTTGCTAAAAGTAAAATT
CGGGAAAAAGAACCTATTATATGGAAAATACTTCAGGAAGTTATGCGGGGGCATCCTATA
TTGTTAAATAGAGCGCCTACTCTGCATAGATTAGGCATACAGGCGTTCCAACCCATTTTA
GTCGAAGGGCGCGCAATTTGTTTACATCCATTAGTTTGTAAAGGATTTAACGCAGACTTT
GATGGCGATCAAATGGCTGTTCATGTACCTTTATCTTTAGAACTTATATCCATCATTCTC
GAATAAAGGATGCTCTTGACTCGACATCTTTTGCTCTGTTCCACTCGAACCCCATTTGTT
GGGGTGTAATAGAAATAGTATATGATGGAGCTCGAGTCGAAAGTTGGGCTAGTTCTCAAG
GGAGAGGGGTCTAGGGTTAGTGTCAATCAAACGAATAAGTTGTTCCAACTTCGTAAGTTA
TCTTTGATAGAGAAATCGAAAGGATAAAAATCAAGCTAATTTGAAATCCCCAAGGAAATT
TTGATAAAACTTTTTCGATTCAATTTATATATCGTGCGGAAGTCCGCCATTTATATGATT
AGATTCTTTGATAGAAATAAACAACAAAAAAGGTATGTTGCTGCCATTTTTGAAACGATT
AAAAATCAACGAAGTAATGTCTAAACCCAATGATTCAAAAAACAAGATAAAGGCTTCCGG
AACAAGGAAATACTCTTTTTAATTTAATTGTCGCAACAATTGGATTTGGATCAGAATACC
GAATTAAAATCGATTATAAATGAAACAAAGGGTATTTGAGACTGCTCAATAAATGAGAAA
TGCCAAAGGATTTTTTTCTTTTGAGCTATTTGAAAGTTATTCAACTTGAGTTATGAGTAT
ACAAATGATTTTTTTGAGGAAAGTAAAGGGCTAAATTCTTAGTTAAATTTATTTTCATTT
GATGATTTTATGGACTTATTGGATTGGTCATTATAAGTTTGATAT------CCATAACTT
TGAATCATTTTTCTCGAGCCGTACGAGGAGAAAACTTCCTATACGTTCCAAGGGGGGATT
AGAGGTCGTCATGTTCCTCCCTC----TTTTTTTCAA-ATAGGAAGCATTTTTCTCTTAT
CACAAGTCTTATCATATATATGATAGATGGACAAAAAAATAGCTTTGATTTGAGCAAGTA
GTACTCAGTTGAGTAATTCACAATCCATAATTATTACATTATTTT--AT-----------
----ATTTTATTACTTGTTTTATTTT-ATAAAACTTAAAGTCAAATTATATACTAAAGTT
CTTCTTTTTGAAGA---------TTCCGTTACCTCTATAA-GACTTTGTAATACTTTTCA
TTTGACTAATTGACACAGACCCAACCTATCTCATAAAATGGGGAGATGATGCACCAGTAA
AGGAGAATGGTCGGGATAGCTCAGCTGGTAGAGCAGAGGACTGAAAATCCTCGTGTCACC
TGCTATTGAAGTTCCATCTACAAATGGCTAAAAGTTTTTTTT----TAGT---TTAGTAT
ATACGGGTTTT------TAAAGTAAAGGGGCAATAAAAAATTTCTGGATAGAACAAGAAA
TTAG-TATTGCCCCTTTACGAGGTAGTTTTATTAGATAATAATTTTTATTTCTTTACTCC
AATCCGTAATTTTACCATTTTTCCTACGAAAAAGACTTTACATTAATGTCAATTCTTTTT
TTT-----CTTGAATTAAGAATTAACCAAAGTTCAACTTACGAATTAAGAGTTTTTTTTA
AGTACCTAGCAAAGGGGCGGATGTAGCCAAGTGGATCAAGGCAGTGGATTGTGAATCCAC
CATGCGCGAATAATAGCCCTTTTTTATTCAATCGTCGAGATTAATTCAATACAATATCTT
TTTTAATTGTGTTTGAGGAAACATTAAAATTTTTAA--ATTGGATAAATAAAAGATAATT
TGCAAATTGAAATTTTCTTTTAAGTCTATTTTAGAGTACTACTTTAATTTGTCAATAGAC
TTTCGTGTATTTTATGTTTGGAACTTAGT-TATC-----TATAACTA-------ATAGTA
TTATGTCTCTCCCTCAGTGGATAGACCACAATTTTTTTT--CGTTTTCATTTGGTAATGA
TAAATGCCTTTTTT----ATCTGATTTCAAATTTCTCTTATTTCAAAACGAGTAAATAAC
AAATACAT----GGATCCTTTGAATATGAATACATAAAAATAGACTTTTTTGTATCAGAA
TTTCAGTACGGCACCCAATTCATCTTTCTTAAATAGATATTTTTATATCCAAAAATGAAT
AAAACAATAGAATAGATAGGATATTTTCGTTGTCTATAGGTTATTTTATGTTTCAACAAA
TTGATTGAATATTGAACTGAATATATCATATATGCAAAGTTTTTCAATTATCGAATCATG
AATAGTCATTGGTTCAGTTAAGACAGTTGTTACATAGATTAGATATGTAATTTTAGTAAT
GTTACCTTTGTATAA--TTTTTTTTCATTTCTTAATTAACATTTGTGTTATCCAAATTAC
AAACAATTCTAATTTAGAATAAGACGACATCTCCATAGAGATAACAGAAATCCACCTTTT
TTTTGAACTCAACCTTAAAAAAATAGATATTTTAGTATTACTAATAAATAAAAA-AAAGT
TTATTTTCGGGGGATGCAAAAAAAGAACTAACTTCCTTCTTCCTTCTATCATTATAGATG
ACTATATATTCATATATATAGCGGATGGATATATGATAGGTAAAGGGCAACTTTTTTTAA
TTCTTAATTCAAAGTCATGTAATCTCTAACCCCAT-CTTGCCTAAATACTCGACTTTATT
TGCGTGTCATTTGAACCCTTAATTAATTTGTGAAATATGTGATATCATCTTTGATTCTAA
TCGTTAGCAACAGGAGTCAAACTCTAGCCAACCTTACACTTT-ATAAAC------AGAAA
AGAAAAAAGACAAATTTTCTTTTTATTATTAAATATAAACTATACTATAAATATAATTAC
AGACGCTCTGGACGAAAGGATTCGA
rosanoi_G4
TAAGTTTACAAGTCATTTTCGGATGTAATTGAAGGAAAAGAGGGACGATTTCGTGAGACT
TTACTTGGTAAACGGGTCGATTATTCAGGTCGTTCCGTCATTGTCGTAGGCCCTTCACTT
TCATTACATCGGTGTGGATTGCCTCGTGAAATTGCAATAGAGCTCTTCCAGACATTTGTA
ATTCGTGGTCTAATTCGACAACATCTGGCTTCGAACATAGGAGTTGCTAAAAGTAAAATT
CGGGAAAAAGAACCTATTATATGGAAAATACTTCAGGAAGTTATGCGGGGGCATCCTATA
TTGTTAAATAGAGCGCCTACTCTGCATAGATTAGGCATACAGGCGTTCCAACCCATTTTA
GTCGAAGGGCGCGCAATTTGTTTACATCCATTAGTTTGTAAAGGATTTAACGCAGACTTT
GATGGCGATCAAATGGCTGTTCATGTACCTTTATCTTTAGAACTTATATCCATCATTCTC
GAATAAAGGATGCTCTTGACTCGACATCTTTTGCTTTGTTCCACTCGAACCCCATTTGTT
GGGGTGTAATAGAAATAGTATATGATGGAGCTCGAGTCGAAAGTTGGGCTAGTTCTCAAG
GGAGAGGGGTCTAGGGTTAGTGTCAATCAAACGAATAAGTTGTTCCAACTTCGTAAGTTA
TCTTTGATAGAGAAATCGAAAGGATAAAAATCAAGCTAATTTGAAATCCCCAAGGAAATT
TTGATAAAACTTTTTCGATTCAATTTATATATCGTGCGGAAGTCCGCCATTTATATGATT
AGATTCTTTGATAGAAATAAACAACAAAAAAGGTATGTTGCTGCCATTTTTGAAACGATT
AAAAATCAACGAAGTAATGTCTAAACCCAATGATTCAAAAAACAAGATAAAGGCTTCCGG
AACAAGGAAATACTCTTTTTAATTTAATTGTCGCAACAATTGGATTTGGATCAGAATACC
GAGTTAAAATCGATTATAAATGAAACAAAGGGTATTTGAGACTGCTCAATAAATGAGAAA
TGCCAAAGGATTTTTTTCTTTTGAGCTATTTGAAAGTTATTCAACTTGAGTTATGAGTAT
ACAAATGATTTTTTTGAGGAAAGTAAAGGGCTAAATTCTTAGTTAAATTTATTTTCATTT
GATGATTTTATGGACTTATTGGATTGGTCATTATAAGTTTGATAT------CCATAACTT
TGAATCATTTTTCTCGAGCCGTACGAGGAGAAAACTTCCTATACGTTCCAAGGGGGGATT
AGAGGTCGTCATGTTCCTCCCTC----TTTTTTTCAA-ATAGGAAGCATTTTTCTCTTAT
CACAAGTCTTATCATATATATGATAGATGGACAAAAAAATAGCTTTGATTTGAGCAAGTA
GTACTCAGTTGAGTAATTCACAATCCATAATTATTACATTATTTT--AT-----------
----ATTTTATTACTTGTTTTATTTT-ATAAAACTTAAAGTCAAATTATATACTAAAGTT
CTTCTTTTTGAAGA---------TTCCGTTACCTCTATAA-GACTTTGTAATACTTTTCA
TTTGACTAATTGACACAGACCCAACCTATCTCATAAAATGGGGAGATGATGCACCAGTAA
AGGAGAATGGTCGGGATAGCTCAGCTGGTAGAGCAGAGGACTGAAAATCCTCGTGTCACC
TGCTATTGAAGTTCCATCTACAAATGGCTAAAAGTTTTTTTT----TAGT---TTAGTAT
ATACGGGTTTT------TAAAGTAAAGGGGCAATAAAAAATTTCTGGATAGAACAAGAAA
TTAG-TATTGCCCCTTTACGAGGTAGTTTTATTAGATAATAATTTTTATTTCTTTACTCC
AATCCGTAATTTTACCATTTTTCCTACGAAAAAGACTTTACATTAATGTCAATTCTTTTT
TTT-----CTTGAATTAAGAATTAACCAAAGTTCAACTTACGAATTAAGAGTTTTTTTTA
AGTCCCTAGCAAAGGGGCGGATGTAGCCAAGTGGATCAAGGCAGTGGATTGTGAATCCAC
CATGCGCGAATAATAGCCCTTTTTTATTCAATCGTCGAGATTAATTCAATACAATATCTT
TTTTAATTGTGTTTGAGGAAACATTAAAATTTTTAA--ATTGGATAAATAAAAGATAATT
TGCAAATTGAAATTTTCTTTTAAGTCTATTTTAGAGTACTACTTTAATTTGTCAATAGAC
TTTCGTGTATTTTATGTTTGGAACTTAGT-TATT-----TATAACTA-------ATAGTA
TTATGTCTCTCCCTCAGTGGATAGACCACAATTTTTTTT--CGTTTTCATTTGGTAATGA
TAAATGCCTTTTTT----ATCTGATTTCAAATTTCTCTTATTTCAAAACGAGTAAATAAC
AAATACAT----GGATCCTTTGAATATGAATACATAAAAATAGACTTTTTTGTATCAGAA
TTTCAGTACGGCACCCAATTCATCTTTCTTAAATAGATATCTTTATATCCAAAAATGAAT
AAAACAATAGAATAGATAGGATATTTTCGTTGTCTATAGGTTATTTTATGTTTCAACAAA
TTGATTGAATATTGAACTGAATATATCATATATGCAAAGTTTTTCAATTATCGAATCATG
AATAGTCATTGGTTCAGTTAAGACAGTTGTTACATAGATTAGATATGTAATTTTAGTAAT
GTTACCTTTGTATAA--TTTTTTTTCATTTCTTAATTAACATTTGTGTTATCCAAATTAC
AAACAATTCTAATTTAGAATAAGACGACATCCCCATAGAGATAACAGAAATCCACCTTTT
TTTTGAACTCAACCTTAAAAAAATAGATATTTTAGTATTACTAATAAAAAAAAA-AAAGT
TTATTTTCGGGGGATGCAAAAAAAGAACTAAC-------TTCCTTCTATCATTATAGATG
ACTATATATTCATATATATAGCGGATGGATATATGATAGGTAAAGGGCAACTTTTTTTAA
TTCTTAATTCAAAGTCATGTAATCTCTAACCCCAT-CTTGCCTAAATACTCGACTTTATT
TGCGTGTCATTTGAACCCTTAATTAATTTGTGAAATATGTGATATCATCTTTGATTCTAA
TCGTTAGCAACAGGACTCAAACTCTAGCCAACCTTACACTTT-ATAAAC------AGAAA
AGAAAAAAGACAAATTTTCTTTTTATTATTAAATATAAACTATACTATAAATATAATTAC
AGACGCTCTGGACGAAAGGATTCGA
saxifraga_16756
TAAGTTTACAAGTCATTTTCGGATGTAATTGAAGGAAAAGAGGGACGATTTCGTGAGACT
TTACTTGGTAAACGGGTCGATTATTCAGGTCGTTCCGTCATTGTCGTAGGCCCTTCACTT
TCATTACATCGGTGTGGATTGCCTCGTGAAATTGCAATAGAGCTCTTCCAGACATTTGTA
ATTCGTGGTCTAATTCGACAACATCTGGCTTCGAACATAGGAGTTGCTAAAAGTAAAATT
CGGGAAAAAGAACCTATTATATGGAAAATACTTCAGGAAGTTATGCGGGGGCATCCTATA
TTGTTAAATAGAGCGCCTACTCTGCATAGATTAGGCATACAGGCGTTCCAACCCATTTTA
GTCGAAGGGCGCGCAATTTGTTTACATCCATTAGTTTGTAAAGGATTTAACGCAGACTTT
GATGGCGATCAAATGGCTGTTCATGTACCTTTATCTTTAGAACTTATATCCATCATTCTC
GAATAAAGGATGCTCTTGACTCGACATCTTTTGCTCTGTTCCACTCGAACCCCATTTGTT
GGGGTGTAATAGAAATAGTATATGATGGAGCTCGAGTCGAAAGTTGGGCTAGTTCTCAAG
GGAGAGGGGTCTAGGGTTAGTGTCAATCAAACGAATAAGTTGTTCCAACTTCGTAAGTTA
TCTTTGATAGAGAAATCGAAAGGATAAAAATCAAGCTAATTTGAAATCCCCAAGGAAATT
TTGATAAAACTTTTTCGATTCAATTTATATATCGTGCGGAAGTCCGCCATTTATATGATT
AGATTCTTTGATAGAAATAAACAACAAAAAAGGTATGTTGCTGCCATTTTTGAAACGATT
AAAAATCAACGAAGTAATGTCTAAACCCAATGATTCAAAAAACAAGATAAAGGCTTCCGG
AACAAGGAAATACTCTTTTTAATTTAATTGTCGCAACAATTGGATTTGGATCAGAATACC
GAGTTAAAATCGATTATAAATGAAACAAAGGGTATTTGAGACTGCTCAATAAATGAGAAA
TGCCAAAGGATTTTTTTCTTTTGAGCTATTTGAAAGTTATTCAACTTGAGTTATGAGTAT
ACAAATGATTTTTTTGAGGAAAGTAAAGGGCTAAATTCTTAGTTAAATTTATTTTCATTT
GATGATTTTATGGACTTATTGGATTGGTCATTATAAGTTTGATAT------CCATAACCT
TGAATCATTTTTCTCGAGCCGTACGAGGAGAAAACTTCCTATACGTTCCAAGGGGGGATT
AGAGGTCGTCATGTTCCTCCCTC----TTTTTTTCAA-ATAGGAAGCATTTTTCTCTTAT
CACAAGTCTTATCATATATATAATATATGGACAAAAAAATAGCTTTGATTTGAGCAAGTA
GTACTCAGTTGAGTAATTCACAATCCATAATTATTACATTATTTT--AT-----------
----ATTTTATTACTTGTTTTATTTT-ATAAAACTTAAAGTCAAATTATATACTAAAGTT
CTTCTTTTTGAAGA---------TTCCGTTACCTCTATAA-GACTTTGTAATACTTTTCA
TTTGACTAATTGACACAGACCCAACCTATCTCATAAAATGGGGAGATGATGCACCAGTAA
AGGAGAATGGTCGGGATAGCTCAGCTGGTAGAGCAGAGGACTGAAAATCCTCGTGTCACC
TGCTATTGAAGTTCCATCTACAAATGGCTAAAAGTTTTTTTTT---TAGT---TTAGTAT
ATACGGGTTTTGGTTTTTAAAGTAAAGGGGCAATA-CTAATTTCTTGTTCTATCCAGAAA
TTTTTTATTGCCCCTTTACGAGGTAGTTTTATTAGATAATAATTTTTATTTCTTTACTCC
AATCCGTAATTTTACCATTTTTCCTACGAAAAAGACTTTACATTAATGTCAATTCTTTTT
TTT-TTTTCTT------------------------------GAATTAAGAGTTTTTTTTA
AGTCCCTAGCAAAGGGGCGGATGTAGCCAAGTGGATCAAGGCAGTGGATTGTGAATCCAC
CATGCGCGA---------------------------------------------------
------------------------------------------------------------
------------------------------------------------------------
------------------------------------------------------------
------------------------------------------------------------
------------------------------------------------------------
------------------------------------------------------------
------------------------------------------------------------
------------------------------------------------------------
-------------------------------------------TCAATTATCGAATCATG
AATAGTCATTGGTTCAGTTAAGACAGTTGTTACATAGATTAGATATGTAATTTTAGTAAT
GTTACCCTTGTATAA--TTTTTTTTCATTTCTTAATTAACATTTGTGTTATCCAAATTAC
AAACAATTCTAATTTAGAATAAGACGACATCCCCATAGAGATAACAGAAATCCACC-TTT
TTTTGAACTCAACCTTAAAAAAATAGATATTTTAGTATTACTAATAAATAAAAA-AAAGT
TTATTTTCGGGGGATGCAAAAAAAGAACTAAC-------TTCCTTCTATCATTATAGATG
ACTATATATTCATATATATAGCGGATGGATATATGATAGGTAAAGGGCAACTTTTTTGAA
TTCTTAATTCAAAGTCATGTAATCTCTAACCCCAT-CTTGCCTAAATACTCGACTTTATT
TGTGTGTCATTTGAACCCTTAATTAATTTGTGAAATATGTGATATCATCTTTGATTCTAA
TCGTTAGCAACAGGAGTCAAACTCTAGCCAACCTTACACTTTAATAAAC------AGAAA
AGAAAAAAGACAAATTTTCTTTTTATTAT------TAAACTATACTATAAATATAATTAC
AGACGCTCTGGACGAAAGGATTCGA
saxifraga_C6
TAAGTTTACAAGTCATTTTCGGATGTAATTGAAGGAAAAGAGGGACGATTTCGTGAGACT
TTACTTGGTAAACGGGTCGATTATTCAGGTCGTTCCGTCATTGTCGTAGGCCCTTCACTT
TCATTACATCGGTGTGGATTGCCTCGTGAAATTGCAATAGAGCTCTTCCAGACATTTGTA
ATTCGTGGTCTAATTCGACAACATCTGGCTTCGAACATAGGAGTTGCTAAAAGTAAAATT
CGGGAAAAAGAACCTATTATATGGAAAATACTTCAGGAAGTTATGCGGGGGCATCCTATA
TTGTTAAATAGAGCGCCTACTCTGCATAGATTAGGCATACAGGCGTTCCAACCCATTTTA
GTCGAAGGGCGCGCAATTTGTTTACATCCATTAGTTTGTAAAGGATTTAACGCAGACTTT
GATGGCGATCAAATGGCTGTTCATGTACCTTTATCTTTAGAACTTATATCCATCATTCTC
GAATAAAGGATGCTCTTGACTCGACATCTTTTGCTCTGTTCCACTCGAACCCCATTTGTT
GGGGTGTAATAGAAATAGTATATGATGGAGCTCGAGTCGAAAGTTGGGCTAGTTCTCAAG
GGAGAGGGGTCTAGGGTTAGTGTCAATCAAACGAATAAGTTGTTCCAACTTCGTAAGTTA
TCTTTGATAGAGAAATCGAAAGGATAAAAATCAAGCTAATTTGAAATCCCCAAGGAAATT
TTGATAAAACTTTTTCGATTCAATTTATATATCGTGCGGAAGTCCGCCATTTATATGATT
AGATTCTTTGATAGAAATAAACAACAAAAAAGGTATGTTGCTGCCATTTTTGAAACGATT
AAAAATCAACGAAGTAATGTCTAAACCCAATGATTCAAAAAACAAGATAAAGGCTTCCGG
AACAAGGAAATACTCTTTTTAATTTAATTGTCGCAACAATTGGATTTGGATCAGAATACC
GAGTTAAAATCGATTATAAATGAAACAAAGGGTATTTGAGACTGCTCAATAAATGAGAAA
TGCAAAAGGATTTTTTTCTTTTGAGCTATTTGAAAGTTATTCAACTTGAGTTATGAGTAT
ACAAATGATTTTTTTGCGGAAAGTAAAGGGCTAAATTCTTAGTTAAATTTATTTTCATTT
GATGATTTTATGGACTTATTGGATTGGTCATTATAAGTTTGATAT------CCATAACTT
TGAATCATTTTTCTCGAGCCGTACGAGGAGAAAACTTCCTATACGTTCCAAGGGGGGATT
AGAGGTCGTCATGTTCCTCCCTC----TTTTTTTCAA-ATAGGAAGCATTTTTCTCTTAT
CACAAGTCTTATCATATATATAATATATGGACAAAAAAATAGCTTTGATTTGAGCAAGTA
GTACTCAGTTGAGTAATTCACAATCCATAATTATTACATTATTTT--TT-----------
----ATTTTATTACTTGTTTTATTTT-ATAAAACTTAAAGTCAAATTATAGACTAAAGTT
CTTCTTTTTGAAGA---------TTCCGTTACCTCTATAAAGACTTTGTAATACTTTTCA
TTTGACTAATTGACACAGACCCAACCTATCTCATAAAATGGGGAGATGATGCACCAGTAA
AGGAGAATGGTCGGGATAGCTCAGCTGGTAGAGCAGAGGACTGAAAATCCTCGTGTCACC
TGCTATTGAAGTTCCATCTACAAATGGCTAAAAGTTTTTTTT----TAGT---TTAGTAT
GTACGGGTTTTGGTTTTTAAAGTAAAGGGGCAATA-CTAATTTCTTGTTCTATCCAGAAA
TTTTTTATTGCCCCTTTACGAGGTAGTTTTATTAGATAATAATTTTTATTTCTTTACTCC
AATCCGTAATTTTACCATTTTTCCTACGAAAAAGACTTTACATTAATGTCAATTCTTTTT
TTT-TTTTCTT------------------------------GAGTTAAGAGTTTTTTTTA
AGTCCCTAGCAAAGGGGCGGATGTAGCCAAGTGGATCAAGGCAGTGGATTGTGAATCCAC
CATGCGCGAATAATAGCCCTTTTTTATTCAATCGTCGAGATTAATTCAATACAATATCTT
TTTTAATTGTGTTTGAGGAAACATTAAAATTTTTAA--ATTGGATAAATAAAAGATAATT
TGCAAATTGAAATTTTCTTTTAAGTCTATTTTAGAGTATTACTTTAATTTGTCAATAGAC
TTTCGTGTATTTTATGTTTGGAACTTAGT-TATC-----TATAACTA-------ATAGTA
TTATGTCTCTCCCTCAGTGGATAGACCACAATTTTTTTTTTCGTTTTCATTTGGTAATGA
TAAATGCCTTTTTT----ATCTGATTTCAAATTTCTCTTATTTCAAAACGAGTAAATAAC
AAATACAT----GGATCCTTTGAATATGAATACATAAAAATAGACTTTTTTGTATCAGAA
TTTCAGTACGGCACCCAATTCATCTTTCTTAAATAGATATTTTTATATCCAAAAATGAAT
AAAACAATAGAATAGATAGGATATTTTCGTTGTCTATAGGTTATTTTATGTTTCAACAAA
TTGATTGAATATTGAACTGAATATATCATATATGCAAAGTTTTTCAATTATCGAATCATG
AATAGTCATTGGTTCAGTTAAGACAGTTGTTACATAGATTAGATATGTAATTTTAGTAAT
ATTACCTTTGTATAATTTTTTTTTTCATTTCTTAATTAACATTTGTGTTATCCAAATTAC
AAACAATTCTAATTTAGAATAAGACGACATCCCCATAGAGATAACAGAAATCCACC-TTT
TTTTGAACTCAACCTTAAAAAAATAGATATTTTAGTATTACTAATAAATAAAA--AAAGT
TTATTTTCGGGGGATGCAAAAAAAGAACTAACTTCCTTCTTCCTTCTATCATTATAGATG
ACTATATATTCATATATATAGCGGATGGATATATGATAGGTAAAGGGCAACTTTTTTTAA
TTCTTAATTCAAAGTCATGTAATCTCTAACCCCAT-CTTGCCTAAATACTCGACTTTATT
TGCGTGTCATTTGAACCCTTAATTAATTTGTGAAATATGTGATATCATCTTTGATTCTAA
TCGTTAGCAACAGGAGTCAAACTCTAGCCAACCTTACACTTT-ATAAAC------AGAAA
AGAAAAAAGACAAATTTTCTTTTTATTATTAAATATAAACTATACTATAAATATAATTAC
AGACGCTCTGGACGAAAGGATTCGA
stellata_33496
TAAGTTTACAAGTCATTTTCGGATGTAATTGAAGGAAAAGAGGGACGATTTCGTGAGACT
TTACTTGGTAAACGGGTCGATTATTCAGGTCGTTCCGTCATTGTCGTAGGCCCTTCACTT
TCATTACATCGGTGTGGATTGCCTCGTGAAATTGCAATAGAGCTCTTCCAGACATTTGTA
ATTCGTGGTCTAATTCGACAACATCTGGCTTCGAACATAGGAGTTGCTAAAAGTAAAATT
CGGGAAAAAGAACCTATTATATGGAAAATACTTCAGGAAGTTATGCGGGGGCATCCTATA
TTGTTAAATAGAGCGCCTACTCTGCATAGATTAGGCATACAGGCGTTCCAACCCATTTTA
GTCGAAGGGCGCGCAATTTGTTTACATCCATTAGTTTGTAAAGGATTTAACGCAGACTTT
GATGGCGATCAAATGGCTGTTCATGTACCTTTATCTTTAGAACTTATATCCATCATTCTC
GAATAAAGGATGCTCTTGACTCGACATCTTTTGCTCTGTTCCACTCGAACCCCATTTGTT
GGGGTGTAATAGAAATAGTATATGATGGAGCTCGAGTCGAAAGTTGGGCTAGTTCTCAAG
GGAGAGGGGTCTAGGGTTAGTGTCAATCAAACGAATAAGTTGTTCCAACTTCGTAAGTTA
TCTTTGATAGAGAAATCGAAAGGATAAAAATCAAGCTAATTTGAAATCCCCAAGGAAATT
TTGATAAAACTTTTTCGATTCAATTTATATATCGTGCGGAAGTCCGCCATTTATATGATT
AGATTCTTTGATAGAAATAAACAACAAAAAAGGTATGTTGCTGCCATTTTTGAAACGATT
AAAAATCAACGAAGTAATGTCTAAACCCAATGATTCAAAAAACAAGATAAAGGCTTCCGG
AACAAGGAAATACTCTTTTTAATTTAATTGTCGCAACAATTGGATTTGGATCAGAATACC
GAGTTAAAATCGATTATAAATGAAACAAAGGGTATTTGAGACTGCTCAATAAATGAGAAA
TGCCAAAGGATTTTTTTCTTTTGAGCTATTTGAAAGTTATTCAACTTGAGTTATGAGTAT
ACAAATGATTTTTTTGAGGAAAGTAAAGGGCTAAATTCTTAGTTAAATTTATTTTCATTT
GATGATTTTATGGACTTATTGGATTGGTCATTATAAGTTTGATAT------CCATAACTT
TGAATCATTTTTCTCGAGCCGTACGAGGAGAAAACTTCCTATACGTTCCAAGGGGGGATT
AGAGGTCGTCATGTTCCTCCCTC----TTTTTTTCAA-ATAGGAAGCATTTTTCTCTTAT
CACAAGTCTTATCATATATATGATAGATGGACAAAAAAATAGCTTTGATTTGAGCAAGTA
GTACTCAGTTGAGTAATTCACAATCCATAATTATTACATTATTTT--AT-----------
----ATTTTATTACTTGTTTTATTTT-ATAAAACTTAAAGTCAAATTATATACTAAAGTT
CTTCTTTTTGAAGA---------TTCCGTTACCTCTATAA-GACTTTGTAATACTTTTCA
TTTGACTAATTGACACAGACCCAACCTATCTCATAAAATGGGGAGATGATGCACCAGTAA
AGGAGAATGGTCGGGATAGCTCAGCTGGTAGAGCAGAGGACTGAAAATCCTCGTGTCACC
TGCTATTGAAGTTCCATCTACAAATGGCTAAAAGTTTTTTTTT---TAGT---TTAGTAT
ATACGGGTTTTGGTTTTTAAAGTAAAGGGGCAATA-CTAATTTCTTGTTCTATCCAGAAA
TTTTTTATTGCCCCTTTACGAGGTAGTTTTATTAGATAATAATTTTTATTTCTTTACTCC
AATCCGTAATTTTACCATTTTTCCTACGAAAAAGACTTTACATTAATGTCAATTCTTTTT
TTT-----CTTGAATTAAGAATTAACCAAAGTTCAACTTACGAATTAAGAGTTTTTTTTA
AGTCCCTAGCAAAGGGGCGGATGTAGCCAAGTGGATCAAGGCAGTGGATTGTGAATCCAC
CATGCGCGAATAATAGCCCTTTTTTATTCAATCGTCGAGATTAATTCAATACAATATCTT
TTTTAATTGTGTTTGAGGAAACATTAAAATTTTTAA--ATTGGATAAATAAAAGATAATT
TGCAAATTGAAATTTTCTTTTAAGTCTATTTTAGAGTACTACTTTAATTTGTCAATAGAC
TTTCGTGTATTTTATGTTTGGAACTTAGT-TATC-----TATAACTA-------ATAGTA
TTATGTCTCTCCCTCAGTGGATAGACCACAATTTTTTTT--CGTTTTCATTTGGTAATGA
TAAATGCCTTTTTT----ATCTGATTTCAAATTTCTCTTATTTCAAAACGAGTAAATAAC
AAATACAT----GGATCCTTTGAATATGAATACATAAAAATAGACTTTTTTGTATCAGAA
TTTCAGTACGGCACCCAATTCATCTTTCTTAAATAGATATTTTTATATCCAAAAATGAAT
AAAACAATAGAATAGATAGGATAGTTTCGTTGTCTATAGGTTATTTTATGTTTCAACAAA
TTGATTGAATATTGAACTGAATATATCATATATGCAAAGTTTTTCAATTATCGAATCATG
AATAGTCATTGGTTCAGTTAAGACAGTTGTTACATAGATTAGATATGTAATTTTAGTAAT
GTTACCTTTGTATAA--TTTTTTTTCATTTCTTAATTAACATTTGTGTTATCCAAATTAC
AAACAATTCTAATTTAGAATAAGACGACATCCCCATAGAGATAACAGAAATCCACCTTTT
TTTTGAACTCAACCTTAAAAAAATAGATATTTTAGTATTACTAATAAATAAAAA-AAAGT
TTATTTTCGGGGGATGCAAAAAAAGAACTAACTTCCTTCTTCCTTCTATCATTATAGATG
ACTATATATTCATATATATAGCGGATGGATATATGATAGGTAAAGGGCAACTTTTTTTAA
TTCTTAATTCAAAGTCATGTAATCTCTAACCCCAT-CTTGCCTAAATACTCGACTTTATT
TGCGTGTCATTTGAACCCTTAATTAATTTGTGAAATATGTGATATCATCTTTGATTCTAA
TCGTTAGCAACAGGAGTCAAACTCTAGCCAACCTTACACTTT-ATAAAC------AGAAA
AGAAAAAAGACAAATTTTCTTTTTATTATTAAATATAAACTATACTATAAATATAATTAC
AGACGCTCTGGACGAAAGGATTCGA
stellata_940
TAAGTTTACAAGTCATTTTCGGATGTAATTGAAGGAAAAGAGGGACGATTTCGTGAGACT
TTACTTGGTAAACGGGTCGATTATTCAGGTCGTTCCGTCATTGTCGTAGGCCCTTCACTT
TCATTACATCGGTGTGGATTGCCTCGTGAAATAGCAATAGAGCTCTTCCAGACATTTGTA
ATTCGTGGTCTAATTCGACAACATCTGGCTTCGAACATAGGAGTTGCTAAAAGTAAAATT
CGGGAAAAAGAACCTATTATATGGAAAATACTTCAGGAAGTTATGCGGGGGCATCCTATA
TTGTTAAATAGAGCGCCTACTCTGCATAGATTAGGCATACAGGCGTTCCAACCCATTTTA
GTCGAAGGGCGCGCAATTTGTTTACATCCATTAGTTTGTAAAGGATTTAACGCAGACTTT
GATGGCGATCAAATGGCTGTTCATGTACCTTTATCTTTAGAACTTATATCCATCATTCTC
GAATAAAGGATGCTCTTGACTCGACATCTTTTGCTCTGTTCCACTCGAACCCCATTTGTT
GGGGTGTAATAGAAATAGTATATGATGGAGCTCGAGTCGAAAGTTGGGCTAGTTCTCAAG
GGAGAGGGGTCTAGGGTTAGTGTCAATCAAACGAATAAGTTGTTCCAACTTCGTAAGTTA
TCTTTGATAGAGAAATCGAAAGGATAAAAATCAAGCTAATTTGAAATCCCCAAGGAAATT
TTGATAAAACTTTTTCGATTCAATTTATATATCGTGCGGAAGTCCGCCATTTATATGATT
AGATTCTTTGATAGAAATAAACAACAAAAAAGGTATGTTGCTGCCATTTTTGAAACGATT
AAAAATCAACGAAGTAATGTCTAAACCCAATGATTCAAAAAACAAGATAAAGGCTTCCGG
AACAAGGAAATACTCTTTTTAATTTAATTGTCGCAACAATTGGATTTGGATCAGAATACC
GAGTTAAAATCGATTATAAATGAAACAAAGGGTATTTGAGACTGCTCAATAAATGAGAAA
TGCCAAAGGATTTTTTTCTTTTGAGCTATTTGAAAGTTATTCAACTTGAGTTATGAGTAT
ACAAATGATTTTTTTGAGGAAAGTAAAGGGCTAAATTCTTAGTTAAATTTATTTTCATTT
GATGATTTTATGGACTTATTGGATTGGTCATTATAAGTTTGATAT------CCATAACTT
TGAATCATTTTTCTCGAGCCGTACGAGGAGAAAACTTCCTATACGTTCCAAGGGGGGATT
AGAGGTCGTCATGTTCCTCCCTC----TTTTTTTCAA-ATAGGAAGCATTTTTCTCTTAT
CACAAGTCTTATCATATATATGATAGATGGACAAAAAAATAGCTTTGATTTGAGCAAGTA
GTACTCAGTTGAGTAATTCACAATCCATAATTATTACATTATTTT--AT-----------
----ATTTTATTACTTGTTTTATTTT-ATAAAACTTAAAGTCAAATTATATACTAAAGTT
CTTCTTTTTGAAGA---------TTCCGTTACCTCTATAA-GACTTTGTAATACTTTTCA
TTTGACTAATTGACACAGACCCAACCTATCTCATAAAATGGGGAGATGATGCACCAGTAA
AGGAGAATGGTCGGGATAGCTCAGCTGGTAGAGCAGAGGACTGAAAATCCTCGTGTCACC
TGCTATTGAAGTTCCATCTACAAATGGCTAAAAGTTTTTTTT----TAGT---TTAGTAT
ATACGGGTTTTGGTTTTTAAAGTAAAGGGGCAATA-CTAATTTCTTGTTCTATCCAGAAA
TTTTTTATTGCCCCTTTACGAGGTAGTTTTATTAGATAATAATTTTTATTTCTTTACTCC
AATCCGTAATTTTACCATTTTTCCTACGAAAAAGACTTTACATTAATGTCAATTCTTTTT
TTT-----CTTGAATTAAGAATTAACCAAAGTTCAACTTACGAATTAAGAGTTTTTTTTA
AGTCCCTAGCAAAGGGGCGGATGTAGCCAAGTGGATCAAGGCAGTGGATTGTGAATCCAC
CATGCGCGA---------------------------------------------------
-----------------------------TTTTTAA--ATTGGATAAATAAAAGATAATT
TGCAAATTGAAATTTTCTTTTAAGTCTATTTTAGAGTACTACTTTAATTTGTCAATAGAC
TTTCGTGTATTTTATGTTTGGAACTTAGT-TATC-----TATATCTAT------AACTAA
TTATGTCTCTCCCTCAGTGGATAGACCACAATTTTTTTT--CGTTTTCATTTGGTAATGA
TAAATGCCTTTTTT----ATCTGATTTCAAATTTCTCTTATTTCAAAACGAGTAAATAAC
AAATACAT----GGATCCTTTGAATATGAATACATAAAAATAGACTTTTTTGTATCAGAA
TTTCAGTACGGCACCCAATTCATCTTTCTTAAATAGATATTTTTATATCCAAAAATGAAT
AAAACAATAGAATAGATAGGATAGTTTCGTTGTCTATAGGTTATTTTATGTTTCAACAAA
TTGATTGAATATTGAACTGAATATATCATATATGCAAAGTTTTTCAATTATCGAATCATG
AATAGTCATTGGTTCAGTTAAGACAGTTGTTACATAGATTAGATATGTAATTTTAGTAAT
GTTACCTTTGTATAA--TTTTTTTTCATTTCTTAATTAACATTTGTGTTATCCAAATTAC
AAACAATTCTAATTTAGAATAAGACGACATCCCCATAGAGATAACAGAAATCCACCTTTT
TTTTGAACTCAACCTTAAAAAAATAGATATTTTAGTATTACTAATAAATAAAAA-AAAGT
TTATTTTCGGGGGATGCAAAAAAAGAACTAACTTCCTTCTTCCTTCTATCATTATAGATG
ACTATATATTCATATATATAGCGGATGGATATATGATAGGTAAAGGGCAACTTTTTTTAA
TTCTTAATTCAAAGTCATGTAATCTCTAACCCCAT-CTTGCCTAAATACTCGACTTTATT
TGCGTGTCATTTGAACCCTTAATTAATTTGTGAAATACGTGATATCATCTTTGATTCTAA
TCGTTAGCAACAGGAGTCAAACTCTAGCCAACCTTACACTTT-ATAAAC------AGAAA
AGAAAAAAGACAAATTTTCTTTTTATTATTAAATATAAACTATACTATAAATATAATTAC
AGACGCTCTGGACGAAAGGATTCGA
stellata_G5
TAAGTTTACAAGTCATTTTCGGATGTAATTGAAGGAAAAGAGGGACGATTTCGTGAGACT
TTACTTGGTAAACGGGTCGATTATTCAGGTCGTTCCGTCATTGTCGTAGGCCCTTCACTT
TCATTACATCGGTGTGGATTGCCTCGTGAAATAGCAATAGAGCTCTTCCAGACATTTGTA
ATTCGTGGTCTAATTCGACAACATCTGGCTTCGAACATAGGAGTTGCTAAAAGTAAAATT
CGGGAAAAAGAACCTATTATATGGAAAATACTTCAGGAAGTTATGCGGGGGCATCCTATA
TTGTTAAATAGAGCGCCTACTCTGCATAGATTAGGCATACAGGCGTTCCAACCCATTTTA
GTCGAAGGGCGCGCAATTTGTTTACATCCATTAGTTTGTAAAGGATTTAACGCAGACTTT
GATGGCGATCAAATGGCTGTTCATGTACCTTTATCTTTAGAACTTATATCCATCATTCTC
GAATAAAGGATGCTCTTGACTCGACATCTTTTGCTCTGTTCCACTCGAACCCCATTTGTT
GGGGTGTAATAGAAATAGTATATGATGGAGCTCGAGTCGAAAGTTGGGCTAGTTCTCAAG
GGAGAGGGGTCTAGGGTTAGTGTCAATCAAACGAATAAGTTGTTCCAACTTCGTAAGTTA
TCTTTGATAGAGAAATCGAAAGGATAAAAATCAAGCTAATTTGAAATCCCCAAGGAAATT
TTGATAAAACTTTTTCGATTCAATTTATATATCGTGCGGAAGTCCGCCATTTATATGATT
AGATTCTTTGATAGAAATAAACAACAAAAAAGGTATGTTGCTGCCATTTTTGAAACGATT
AAAAATCAACGAAGTAATGTCTAAACCCAATGATTCAAAAAACAAGATAAAGGCTTCCGG
AACAAGGAAATACTCTTTTTAATTTAATTGTCGCAACAATTGGATTTGGATCAGAATACC
GAGTTAAAATCGATTATAAATGAAACAAAGGGTATTTGAGACTGCTCAATAAATGAGAAA
TGCCAAAGGATTTTTTTCTTTTGAGCTATTTGAAAGTTATTCAACTTGAGTTATGAGTAT
ACAAATGATTTTTTTGAGGAAAGTAAAGGGCTAAATTCTTAGTTAAATTTATTTTCATTT
GATGATTTTATGGACTTATTGGATTGGTCATTATAAGTTTGATAT------CCATAACTT
TGAATCATTTTTCTCGAGCCGTACGAGGAGAAAACTTCCTATACGTTCCAAGGGGGGATT
AGAGGTCGTCATGTTCCTCCCTC----TTTTTTTCAA-ATAGGAAGCATTTTTCTCTTAT
CACAAGTCTTATCATATATATGATAGATGGACAAAAAAATAGCTTTGATTTGAGCAAGTA
GTACTCAGTTGAGTAATTCACAATCCATAATTATTACATTATTTT--AT-----------
----ATTTTATTACTTGTTTTATTTT-ATAAAACTTAAAGTCAAATTATATACTAAAGTT
CTTCTTTTTGAAGA---------TTCCGTTACCTCTATAA-GACTTTGTAATACTTTTCA
TTTGACTAATTGACACAGACCCAACCTATCTCATAAAATGGGGAGATGATGCACCAGTAA
AGGAGAATGGTCGGGATAGCTCAGCTGGTAGAGCAGAGGACTGAAAATCCTCGTGTCACC
TGCTATTGAAGTTCCATCTACAAATGGCTAAAAGTTTTTTTT----TAGT---TTAGTAT
ATACGGGTTTTGGTTTTTAAAGTAAAGGGGCAATA-CTAATTTCTTGTTCTATCCAGAAA
TTTTTTATTGCCCCTTTACGAGGTAGTTTTATTAGATAATAATTTTTATTTCTTTACTCC
AATCCGTAATTTTACCATTTTTCCTACGAAAAAGACTTTACATTAATGTCAATTCTTTTT
TTT-----CTTGAATTAAGAATTAACCAAAGTTCAACTTACGAATTAAGAGTTTTTTTTA
AGTCCCTAGCAAAGGGGCGGATGTAGCCAAGTGGATCAAGGCAGTGGATTGTGAATCCAC
CATGCGCGAATAATAGCCCTTTTTTATTCAATCGTCGAGATTAATTCAATACAATATCTT
TTTTAATTGTGTTTGAGGAAACATTAAAATTTTTAA--ATTGGATAAATAAAAGATAATT
TGCAAATTGAAATTTTCTTTTAAGTCTATTTTAGAGTACTACTTTAATTTGTCAATAGAC
TTTCGTGTATTTTATGTTTGGAACTTAGT-TATC-----TATATCTAT------AACTAA
TTATGTCTCTCCCTCAGTGGATAGACCACAATTTTTTTT--CGTTTTCATTTGGTAATGA
TAAATGCCTTTTTT----ATCTGATTTCAAATTTCTCTTATTTCAAAACGAGTAAATAAC
AAATACAT----GGATCCTTTGAATATGAATACATAAAAATAGACTTTTTTGTATCAGAA
TTTCAGTACGGCACCCAATTCATCTTTCTTAAATAGATATTTTTATATCCAAAAATGAAT
AAAACAATAGAATAGATAGGATAGTTTCGTTGTCTATAGGTTATTTTATGTTTCAACAAA
TTGATTGAATATTGAACTGAATATATCATATATGCAAAGTTTTTCAATTATCGAATCATG
AATAGTCATTGGTTCAGTTAAGACAGTTGTTACATAGATTAGATATGTAATTTTAGTAAT
GTTACCTTTGTATAA-TTTTTTTTTCATTTCTTAATTAACATTTGTGTTATCCAAATTAC
AAACAATTCTAATTTAGAATAAGACGACATCCCCATAGAGATAACAGAAATCCACCTTTT
TTTTGAACTCAACCTTAAAAAAATAGATATTTTAGTATTACTAATAAATAAAAA-AAAGT
TTATTTTCGGGGGATGCAAAAAAAGAACTAACTTCCTTCTTCCTTCTATCATTATAGATG
ACTATATATTCATATATATAGCGGATGGATATATGATAGGTAAAGGGCAACTTTTTTTAA
TTCTTAATTCAAAGTCATGTAATCTCTAACCCCAT-CTTGCCTAAATACTCGACTTTATT
TGCGTGTCATTTGAACCCTTAATTAATTTGTGAAATACGTGATATCATCTTTGATTCTAA
TCGTTAGCAACAGGAGTCAAACTCTAGCCAACCTTACACTTT-ATAAAC------AGAAA
AGAAAAAAGACAAATTTTCTTTTTATTATTAAATATAAACTATACTATAAATATAATTAC
AGACGCTCTGGACGAAAGGATTCGA
stellata_G6
TAAGTTTACAAGTCATTTTCGGATGTAATTGAAGGAAAAGAGGGACGATTTCGTGAGACT
TTACTTGGTAAACGGGTCGATTATTCAGGTCGTTCCGTCATTGTCGTAGGCCCTTCACTT
TCATTACATCGGTGTGGATTGCCTCGTGAAATTGCAATAGAGCTCTTCCAGACATTTGTA
ATTCGTGGTCTAATTCGACAACATCTGGCTTCGAACATAGGAGTTGCTAAAAGTAAAATT
CGGGAAAAAGAACCTATTATATGGAAAATACTTCAGGAAGTTATGCGGGGGCATCCTATA
TTGTTAAATAGAGCGCCTACTCTGCATAGATTAGGCATACAGGCGTTCCAACCCATTTTA
GTCGAAGGGCGCGCAATTTGTTTACATCCATTAGTTTGTAAAGGATTTAACGCAGACTTT
GATGGCGATCAAATGGCTGTTCATGTACCTTTATCTTTAGAACTTATATCCATCATTCTC
GAATAAAGGATGCTCTTGACTCGACATCTTTTGCTCTGTTCCACTCGAACCCCATTTGTT
GGGGTGTAATAGAAATAGTATATGATGGAGCTCGAGTCGAAAGTTGGGCTAGTTCTCAAG
GGAGAGGGGTCTAGGGTTAGTGTCAATCAAACGAATAAGTTGTTCCAACTTCGTAAGTTA
TCTTTGATAGAGAAATCGAAAGGATAAAAATCAAGCTAATTTGAAATCCCCAAGGAAATT
TTGATAAAACTTTTTCGATTCAATTTATATATCGTGCGGAAGTCCGCCATTTATATGATT
AGATTCTTTGATAGAAATAAACAACAAAAAAGGTATGTTGCTGCCATTTTTGAAACGATT
AAAAATCAACGAAGTAATGTCTAAACCCAATGATTCAAAAAACAAGATAAAGGCTTCCGG
AACAAGGAAATACTCTTTTTAATTTAATTGTCGCAACAATTGGATTTGGATCAGAATACC
GAGTTAAAATCGATTATAAATGAAACAAAGGGTATTTGAGACTGCTCAATAAATGAGAAA
TGCCAAAGGATTTTTT-CTTTTGAGCTATTTGAAAGTTATTCAACTTGAGTTATGAGTAT
ACAAATGATTTTTTTGAGGAAAGTAAAGGGCTAAATTCTTAGTTAAATTTATTTTCATTT
GATGATTTTATGGACTTATTGGATTGGTCATTATAAGTTTGATAT------CCATAACTT
TGAATCATTTTTCTCGAGCCGTACGAGGAGAAAACTTCCTATACGTTCCAAGGGGGGATT
AGAGGTCGTCATGTTCCTCCCTC----TTTTTTTCAA-ATAGGAAGCATTTTTCTCTTAT
CACAAGTCTTATCATATATATGATAGATGGACAAAAAAATAGCTTTGATTTGAGCAAGTA
GTACTCAGTTGAGTAATTCACAATCCATAATTATTACATTATTTTTTATTTTATTACTTG
TTTTATTTTATTACTTGTTTTATTTT-ATAAAACTTAAAGTCAAATTATATACTAAAGTT
CTTCTTTTTGAAGA---------TTCCGTTACCTCTATAA-GACTTTGTAATACTTTTCA
TTTGACTAATTGACACAGACCCAACCTATCTCATAAAATGGGGAGATGATGCACCAGTAA
AGGAGAATGGTCGGGATAGCTCAGCTGGTAGAGCAGAGGACTGAAAATCCTCGTGTCACC
TGCTATTGAAGTTCCATCTACAAATGGCTAAAAGTTTTTTTT-----AGT---TTAGTAT
ATACGGGTTTTGGTTTTTAAAGTAAAGGGGCAATA-CTAATTTCTTGTTCTATCCAGAAA
TTTTTTATTGCCCCTTTACGAGGTAGTTTTATTAGATAATAATTTTTATTTCTTTACTCC
AATCCGTAATTTTACCATTTTTTCTACGAAAAAGACTTTACATTAATGTCAATTCTTTTT
TTT-----CTTGAATTAAGAATTAACCAAAGTTCAACTTACGAATTAAGAGTTTTTTTTA
AGTCCCTAGCAAAGGGGCGGATGTAGCCAAGTGGATCAAGGCAGTGGATTGTGAATCCAC
CATGCGCGAATAATAGCCCTTTTTTATTCAATCGTCGAGATTAATTCAATACAATATCTT
TTTTAATTGTGTTTGAGGAAACATTAAAATTTTTAA--ATTGGATAAATAAAAGATAATT
TGCAAATTGAAATTTTCTTTTAAGTCTATTTTAGAGTACTACTTTAATTTGTCAATAGAC
TTTCGTGTATTTTATGTTTGGAACTTAGT-TATC-----TATAACTA-------ATAGTA
TTATGTCTCTCCCTCAGTGGATAGACCACAATTTTTTTT--CGTTTTCATTTGGTAATGA
TAAATGCCTTTTTT----ATCTGATTTCAAATTTCTCTTATTTCAAAACGAGTAAATAAC
AAATACAT----GGATCCTTTGAATATGAATACATAAAAATAGACTTTTTTGTATCAGAA
TTTCAGTATGGCATCCAATTCATCTTTCTTAAATAGATATTTTTATATCCAAAAATGAAT
AAAACAATAGAATAGATAGGATATTTTCGTTGTCTATAGGTTATTTTATGTTTCAACAAA
TTGATTGAATATTGAACTGAATATATCATATATGCAAAGTTTTTCAATTATCGAATCATG
AATAGTCATTGGTTCAGTTAAGACAGTTGTTACATAGATTAGATATGTAATTTTAGTAAT
GTTACCTTTGTATAA-TTTTTTTTTCATTTCTTAATTAACATTTGTGTTATCCAAATTAC
AAACAATTCTAATTTAGAATAAGACGACATCCCCATAGAGATAACAGAAATCCACCTTTT
TTTTGAACTCAACCTTAAAAAAATAGATATTTTAGTATTACTAATAAATAAAAA-AAAGT
TTATTTTCGGGGGATGCAAAAAAAGAACTAACTTCCTTCTTCCTTCTATCATTATAGATG
ACTATATATTCATATATATAGCGGATGGATATATGATAGGTAAAGGGCAACTTTTTTTAA
TTCTTAATTCAAAGTCATGTAATCTCTAACCCCAT-CTTGCCTAAATACTCGACTTTATT
TGCGTGTCATTTGAACCCTTAATTAATTTGTGAAATATGTGATATCATCTTTGATTCTAA
TCGTTAGCAACAGGAGTCAAACTCTAGCCAACCTTACACTTT-ATAAAC------AGAAA
AGAAAAAAGACAAATTTTCTTTTTATTATTAAATATAAACTATACTATAAATATAATTAC
AGACGCTCTGGACGAAAGGATTCGA
tmolea_A6
TAAGTTTACAAGTCATTTTCGGATGTAATTGAAGGAAAAGAGGGACGATTTCGTGAGACT
TTACTTGGTAAACGGGTCGATTATTCAGGTCGTTCCGTCATTGTCGTAGGCCCTTCACTT
TCATTACATCGGTGTGGATTGCCTCGTGAAATTGCAATAGAGCTCTTCCAGACATTTGTA
ATTCGTGGTCTAATTCGACAACATCTGGCTTCGAACATAGGAGTTGCTAAAAGTAAAATT
CGGGAAAAAGAACCTATTATATGGAAAATACTTCAGGAAGTTATGCGGGGGCATCCTATA
TTGTTAAATAGAGCGCCTACTCTGCATAGATTAGGCATACAGGCGTTCCAACCCATTTTA
GTCGAAGGGCGCGCAATTTGTTTACATCCATTAGTTTGTAAAGGATTTAACGCAGACTTT
GATGGCGATCAAATGGCTGTTCATGTACCTTTATCTTTAGAACTTATATCCATCATTCTC
GAATAAAGGATGCTCTTGACTCGACATCTTTTGCTCTGTTCCACTCGAACCCCATTTGTT
GGGGTGTAATAGAAATAGTATATGATGGAGCTCGAGTCGAAAGTTGGGCTAGTTCTCAAG
GGAGAGGGGTCTAGGGTTAGTGTCAATCAAACGAATAAGTTGTTCCAACTTCGTAAGTTA
TCTTTGATAGAGAAATCGAAAGGATAAAAATCAAGCTAATTTGAAATCCCCAAGGAAATT
TTGATAAAACTTTTTCGATTCAATTTATATATCGTGCGGAAGTCCGCCATTTATATGATT
AGATTCTTTGATAGAAATAAACAACAAAAAAGGTATGTTGCTGCCATTTTTGAAACGATT
AAAAATCAACGAAGTAATGTCTAAACCCAATGATTCAAAAAACAAGATAAAGGCTTCCGG
AACAAGGAAATACTCTTTTTAATTTAATTGTCGCAACAATTGGATTTGGATCAGAATACC
GAGTTAAAATCGATTATAAATGAAACAAAGGGTATTTGAGACTGCTCAATAAATGAGAAA
TGCCAAAGGATTTTTTTCTTTTGAGCTATTTGAAAGTTATTCAACTTGAGTTATGAGTAT
ACAAATGATTTTTTTGAGGAAAGTAAAGGGCTAAATTCTTAGTTAAATTTATTTTCATTT
GATGATTTTATGGACTTATTGGATTGGTCATTATAAGTTTGATAT------CCATAACTT
TGAATCATTTTTCTCGAGCCGTACGAGGAGAAAACTTCCTATACGTTCCAAGGGGGGATT
AGAGGTCGTCATGTTCCTCCCTC----TTTTTTTCAA-ATAGGAAGCATTTTTCTCTTAT
CACAAGTCTTATCATATATATGATAGATGGACAAAAAAATAGCTTTGATTTGAGCAAGTA
GTACTCAGTTGAGTAATTCACAATCCATAATTATTACATTATTTT--AT-----------
----ATTTTATTACTTGTTTTATTTT-ATAAAACTTAAAGTCAAATTATATACTAAAGTT
CTTCTTTTTGAAGA---------TTCCGTTACCTCTATAA-GACTTTGTAATACTTTTCA
TTTGACTAATTGACACAGACCCAACCTATCTCATAAAATGGGGAGATGATGCACCAGTAA
AGGAGAATGGTCGGGATAGCTCAGCTGGTAGAGCAGAGGACTGAAAATCCTCGTGTCACC
TGCTATTGAAGTTCCATCTACAAATGGCTAAAAGTTTTTTTT----TAGT---TTAGTAT
ATACGGGTTTTGGTTTTTAAAGTAAAGGGGCAATA-CTAATTTCTTGTTCTATCCAGAAA
TTTTTTATTGCCCCTTTACGAGGTAGTTTTATTAGATAATAATTTTTATTTCTTTACTCC
AATCCGTAATTTTACCATTTTTCCTACGAAAAAGACTTTACATTAATGTC----------
-----------------------------------------GAATTAAGAGTTTTTTTTA
AGTCCCTAGCAAAGGGGCGGATGTAGCCAAGTGGATCAAGGCAGTGGATTGTGAATCCAC
CATGCGCGAATAATAGCCTTTTTTTATTCAATCGTCGAGATTAATTCAATACAATATCTT
TTTTAATTGTGTTTGAGGAAACATTAAAATT----------GGATAATTAAAAGATAATT
TGCAAATTGAAATTTTCTTTTAAGTCTATTTTAGAGTACTACTTTAATTTGTCAATAGAC
TTTCGTGTATTTTATGTTTGGAACTTAGT-TATC-----TATAACTA-------ATAGTA
TTATGTCTCTCCCTCAGTGGATAGACCACAATTTTTTTTT-CGTTTTCATTTGGTAATGA
TAAATGCCTTTTTT----ATCTGATTTCAAATTTCTCTTATTTCAAAACGAGTAAATAAC
AAATACAT----GGATCCTTTGAATATGAATACATAAAAATAGACTTTTTTGTATCAGAA
TTTCAGTACGGCACCCAATTCATCTTTCTTAAATAGATATTTTTATATCCAAAAATGAAT
AAAACAATAGAATAGATAGGATATTTTCGTTGTCTATAGGTTATTTTATGTTTCAACAAA
TTGATTGAATATTGAACTGAATATATCATATATGCAAAGTTTTTCAATTATCGAATCATG
AATAGTCATTGGTTCAGTTAAGACAGTTGTTACATAGATTAGATATGTAATTTTAGTAAT
GTTACCTTTGTATAA--TTTTTTTTCATTTCTTAATTAACATTTGTGTTATCCAAATTAC
AAACAATTCTAATTTAGAATAAGACGACATCCCCATAGAGATAACAGAAATCCACC-TTT
TTTTGAACTCAACCTTAAAAAAATAGATATTTTAGTATTACTAATAAATAAAAA-AAAGT
TTATTTTCGGGGGATGCAAAAAAAGAACTAACTTCCTTCTTCCTTCTATCATTATAGATG
ACTATATATTCATATATATAGCGGATGGATATATGATAGGTAAAGGGCAACTTTTTTTAA
TTCTTAATTCAAAGTCATGTAATCTCTAACCCCAT-CTTGCCTAAATACTCGACTTTATT
TGCGTGTCATTTGAACCCTTAATTAATTTGTGAAATATGTGATATCATCTTTGATTCTAA
TCGTTAGCAACAGGAGTCAAACTCTAGCCAACCTTACACTTT-ATAAAC------AGAAA
AGAAAAAAGACAAATTTTCTTTTTATTATTAAATATAAACTATACTATAAATATAATTAC
AGACGCTCTGGACGAAAGGATTCGA
Minuartia_recurva_subsp_condensata_O1
TAAGTGTACAAGTCATTTTCGGATGTAATTGAAGGAAAAGAGGGACGATTTCGTGAGACT
TTACTTGGTAAACGGGTCGATTATTCAGGTCGTTCCGTCATTGTCGTAGGCCCTTCACTT
TCATTACATCGGTGTGGATTGCCTCGTGAAATTGCAATAGAGCTCTTCCAGACATTTGTA
ATTCGTGGTCTAATTCGACAACATCTGGCTTCGAACATAGGAGTTGCTAAAAGTAAAATT
CGGGAAAAAGAACCTATTATATGGAAAATACTTCAGGAAGTTATGCGGGGGCATCCTATA
TTGTTAAATAGAGCGCCTACTCTGCATAGATTAGGCATACAGGCGTTCCAACCCATTTTA
GTCGAAGGGCGCGCAATTTGTTTACATCCATTAGTTTGTAAAGGATTCAACGCAGACTTT
GATGGCGATCAAATGGCTGTTCATGTACCTTTATCTTTAGAACTTATATCCATCATTCTC
GAATAAAGGATGCTCTTGACTCGACATCTTTTACTCTGTTCCACTCGAACCCCATTTGTT
GGGGTGTAATAGAAATAGTATATGATGGAGCTCGAGTCGAAAGTTGGGCTAGTTCTCAAG
GGAGCGGGGTCTAGGGTTAGTGTCAATCAAACGAATAAGTTGTTCCAACTTCGTAAGTTA
TCTTTGACAGAGAAATCGAAAGGATAAAAATAAAGCTAATTTGAAATCCCCAAGGAAATT
TTGATAAAACTTTTTCGATTCAATTTATATATCGTGCGGAAGTCCGCCATTTATATGATT
AGATTCTTTGATAGAAATAAAGAACAAAAAAGGTATGTTGCTGCCATTTTTGAAACGATA
AAAAATCAACGAAGTAATGTCTAAACCTAATGATTCAAAAAACAAGATAAAGGCTTCCGG
AACAAGGAAATACTCTTTTTAATTTAATTGTCGCAACAATTGGATTTGGATCAGAATACC
GAGTTAAAATCGATTATAAAGAAAAAAAGGGGTATTTGAGACTGCTCAATAAATGAGAAA
TGCCAAAGGATTTTTTTCTTTTGAGCTATTTGAAAGTTATTCAACTTGAGTTATGAGTAT
ACAAATGATTTTTTTGAGGAAAGTAAAGAGCTAAATTCTTAGTTCAATTTATTTTCATTT
GATGATTTTATGGACTTATTGGATTGGTCATTATAAGTTTGATATCCCTATCCATAACTT
TTAATCATTTTTCTCGAGCCGTACGAGGAGAAAACTTCCTATACGTTCTAAGGGGGGATT
AGAGGTCGTCATGTTCCTCCATCCTTTTTTTTTTCAATATAGGAAGCATTTTTCTCTTAT
CACAAGTCTTATCATATATATGATAGATGGACAAAAAAATAGCTTTGATTTGAGCAAGTA
GTACTCAGTTGAGTAATTCACAATCCATAATTATTACATTATTTT---------------
---------ATTACTTGTTTTTTTTTTATAAAACTTAAAGTCAAATTATCGACTAAAGTT
CTTCTTTTTGAAGACCCCAGAAATTCCGTTACCTCTATAA-GACTTTGTAAGACTTTTCA
TTTGACTAATTGACACCGACCCAACCTATCTCATAAAATGGGGAGATGATGCACCAGTAA
AGGAGAATGGTCGGGATAGCTCAGCTGGTAGAGCAGAGGACTGAAAATCCTCGTGTCACC
TGCTATTGAAGTTCCATCTACAAATGGCTAAAAGTTTTTTTTAGTTTAGTATATTAGTAT
ATACGGGTTTTGGTTTTTAAAGTAAAGGGGCAATA-CTAATTTCTTGTTCTATCCAGAAA
ATTTTTATTGCCCCTTTACGAGGTAGTTTTATTAGATAATAATTTTT-------------
------------------------------------------------------------
-TT-----CTTTAATTAAAAATTAGCCAAAGTTCAACTTACGAATTAAGAGTTTTTT--A
ACTTCCTAGCAAAGGGGCGGATGTAGCCAAGTGGATCAAGGCAGTGGATTGTGAATCCAC
CATGCGCGAATAATAGCCCTTTTTTATTCAATCGTCGAGATTAATTCAATACAATATCTT
TTTTAATTGTGTTTGAGGAAACATTCATTTTTTTTTTTATTGGATAAATAAAAGATAATT
TGAAAATTA------TCTTTTAAGTCTATTTTAGAGTACTACTTTAATTTGTCAATAAAC
TTTGGTGTATTTTATGTTTGGAACTTTTTTTTTCATAAATTTATCTATAAAAATATAGTA
TTATGTCTCTCCCTCAGTGGATAGACCACACTTTTTTCT----TTTTCATTTGGTAATGA
TAAATGCCTTTGTT----ATCTGATTTCAAATTTCTCTTATTTCAAAACGAGTAAATAAC
AAATACAT----GGATCCTTTGAATATGAATACATAAAAATAGACTTTTTTGTATCAGAA
TTTCCGTACGGCACCCAATTCGTCTTTCTTAAATACCTATTTTTATATCCAAAAATGAAT
AAAACTAAAAAA------------------------------------------------
-------------------------------------------TCAATTATCGAATCATG
AATAGTCATTGGTTCAGTTAAGACAGTTGTTACATAGATTCGATATGAAATTTTACTAAT
GTTACCTTTGTATAA---TTTTTTTCATTTCTTAATTAACATTTCTGTTATCCAAATTAC
AAACAATTCTAATTTAGAATAAGACGACATCCCCAC-GAGATAACAGAAATCCACC----
-TTTGAACTCAACCTAAAAAAAA-AGATATTTTAGTATTACTAATA--------------
----------------TAAAAAAAGAACTAA-----------CTTCTATCAT--------
----------------TATAGCAGATGGATATATGATAGTTAAA-GGCACAACTTTTAAA
-----AATTCAAAGTCATGTAATCTCTAACCCCATACTTGCTTAAATACTCAACTTTATT
TGCGTGTCACTTGAACTCTTAATTAATTTGTGAAATAGGTGATATCATCTTTGATTCTAA
TCGTTAGCAACAGGAGTCAAACTCTAGCCAACCTTAGACTTT-ATAAACAGAAGAAGAAA
AGAAAAAAGATAAAATTTCTTTTTATTATTAAATATAAACTATACTAAAAATAAAATTAC
AGACGCTCTGGACGAAAGGATTCGA
;
END;
